# Supplementary material for: Comparison of the Transcriptomic and Epigenetic Profiles of Gonadal Primordial Germ Cells of White Leghorn and Green-Legged Partridgelike Chicken Embryos
Source: Genes (Basel). 2021 Jul 19;12(7):1090. doi: 10.3390/genes12071090 (PMC8306151; doi:10.3390/genes12071090)
Supplement: Supplementary file 1 [file genes-12-01090-s001.zip]

Archive with 1 entries (1 files):
- genes-1280874-supplementary.xlsx
