# Supplementary material for: Comparison of the Transcriptomic and Epigenetic Profiles of Gonadal Primordial Germ Cells of White Leghorn and Green-Legged Partridgelike Chicken Embryos
Source: Genes (Basel). 2021 Jul 19;12(7):1090. doi: 10.3390/genes12071090 (PMC8306151; doi:10.3390/genes12071090)
Supplement: Supplementary file 1 [file genes-12-01090-s001.zip › genes-1280874-supplementary.xlsx]

## Sheet: S1
ProbeName	FC ([GP] vs [WL])	Log FC ([GP] vs [WL])	FC (abs) ([GP] vs [WL])	Regulation ([Zk] vs [L])	GeneSymbol	Description	EnsemblID	GeneName
DarkCorner	41.711117	5.38236	41.711117	up
A_87_P088306	28.912062	4.8535995	28.912062	up		protocadherin beta-16-like [Source:NCBI gene;Acc:107049498] [ENSGALT00000087021]	ENSGALT00000088499
A_87_P016478	34.839283	5.122643	34.839283	up
A_87_P159313	2.5407853	1.3452744	2.5407853	up	PIP5K1C	Gallus gallus phosphatidylinositol-4-phosphate 5-kinase, type I, gamma (PIP5K1C), mRNA [NM_001319021]	ENSGALT00000070736	phosphatidylinositol-4-phosphate 5-kinase, type I, gamma
A_87_P016014	21.0911	4.3985624	21.0911	up	ABL2	Rep: AGAP003333-PA - Anopheles gambiae str. PEST, partial (12%) [TC403887]		ABL proto-oncogene 2, non-receptor tyrosine kinase
A_87_P069566	32.230732	5.010365	32.230732	up
A_87_P063691	29.673296	4.8910933	29.673296	up			ENSGALT00000040271
A_87_P246398	3.5023315	1.8083156	3.5023315	up	RAP1GDS1	Gallus gallus rap1 GTPase-GDP dissociation stimulator 1 (RAP1GDS1), mRNA [NM_001031150]	ENSGALT00000067792	rap1 GTPase-GDP dissociation stimulator 1
A_87_P001716	13.576043	3.7629912	13.576043	up		transmembrane protein 63B [Source:HGNC Symbol;Acc:HGNC:17735] [ENSGALT00000016725]	ENSGALT00000016725
A_87_P012219	14.888616	3.8961377	14.888616	up	NBEAL1	neurobeachin like 1 [Source:HGNC Symbol;Acc:HGNC:20681] [ENSGALT00000055133]	ENSGALT00000055133	neurobeachin like 1
A_87_P016472	7.2820945	2.8643534	7.2820945	up	CHSY3	603234957F1 CSEQRBN09 Gallus gallus cDNA clone ChEST236a16 5', mRNA sequence [BU426924]		chondroitin sulfate synthase 3
A_87_P074096	40.792625	5.3502364	40.792625	up
A_87_P176383	32.840343	5.0373974	32.840343	up
A_87_P037143	4.4382677	2.1499968	4.4382677	up	ELK3	Gallus gallus ELK3, ETS transcription factor (ELK3), mRNA [NM_001030749]	ENSGALT00000076238	ELK3, ETS transcription factor
A_87_P013913	115.52489	6.85206	115.52489	up	ABI3BP	ABI family member 3 binding protein [Source:HGNC Symbol;Acc:HGNC:17265] [ENSGALT00000024704]	ENSGALT00000024704	ABI family member 3 binding protein
A_87_P086946	6.3709826	2.671516	6.3709826	up
A_87_P023046	13.149892	3.716979	13.149892	up	CYP2D6			cytochrome P450 family 2 subfamily D member 6
A_87_P149528	46.661934	5.544174	46.661934	up	LURAP1L	BX264961 AGENAE Gallus gallus multi-tissues normalized and once-subtracted cDNA library (gcal) Gallus gallus cDNA clone gcal0009.m.14 5prim, mRNA sequence [BX264961]		leucine rich adaptor protein 1-like
A_87_P016831	26.740383	4.740948	26.740383	up
A_87_P289543	5.2462482	2.3912861	5.2462482	up	NGLY1	Gallus gallus N-glycanase 1 (NGLY1), mRNA [NM_001030988]	ENSGALT00000018440	N-glycanase 1
A_87_P304383	10.330846	3.3688865	10.330846	up		GB
A_87_P070161	3.0081437	1.5888735	3.0081437	up		Rep: RNA-binding protein Raly (hnRNP associated with lethal yellow homolog) (Autoantigen p542). - Gallus gallus, complete [TC406920]
A_87_P013495	8.800668	3.137613	8.800668	up
A_87_P013111	6.6269474	2.7283444	6.6269474	up	LOC107056538			basic proline-rich protein-like
A_87_P258383	40.073177	5.324565	40.073177	up		Rep: Esophageal cancer related gene 4 protein precursor. - Gallus gallus, complete [TC394065]
A_87_P077631	21.094328	4.398783	21.094328	up	PRSS56	Rep: Serine protease hepsin (EC 3.4.21.106) (Transmembrane protease, serine 1) [Contains: Serine protease hepsin non-catalytic chain; Serine protease hepsin catalytic chain] - Homo sapiens (Human), partial (20%) [TC389645]		serine protease 56
A_87_P014835	14.500414	3.8580222	14.500414	up
A_87_P117153	13.046899	3.705635	13.046899	up	MASP2	mannan binding lectin serine peptidase 2 [Source:NCBI gene;Acc:407089] [ENSGALT00000089170]	ENSGALT00000089170	mannan binding lectin serine peptidase 2
A_87_P065641	5.9873238	2.5819113	5.9873238	up		Rep: Spermidine synthase (EC 2.5.1.16) (Putrescine aminopropyltransferase) (SPDSY). - Gallus gallus, partial (22%) [TC412994]
A_87_P016238	46.55938	5.541	46.55938	up
A_87_P132083	38.446835	5.264793	38.446835	up	TARP			TCR gamma alternate reading frame protein
A_87_P294638	2.2951124	1.1985648	2.2951124	up	MAPK11	Gallus gallus mitogen-activated protein kinase 11 (MAPK11), mRNA [NM_001006227]	ENSGALT00000067030	mitogen-activated protein kinase 11
A_87_P056466	14.327215	3.8406863	14.327215	up	CYP7A1	Gallus gallus cytochrome P450 family 7 subfamily A member 1 (CYP7A1), mRNA [NM_001001753]		cytochrome P450 family 7 subfamily A member 1
A_87_P023112	15.7740135	3.979478	15.7740135	up		Rep: Zinc finger CCCH domain-containing protein 11A - Gallus gallus (Chicken), partial (6%) [TC388547]
A_87_P166338	6.4691935	2.6935859	6.4691935	up	UNKL	Rep: RING finger protein unkempt-like. - Gallus gallus, partial (96%) [TC380702]		unkempt family like zinc finger
A_87_P119858	17.525896	4.1314163	17.525896	up	SORBS2			sorbin and SH3 domain containing 2
A_87_P022047	15.841303	3.985619	15.841303	up	FMNL2			formin like 2
A_87_P174038	14.542615	3.8622148	14.542615	up	AVD	Gallus gallus avidin (AVD), mRNA [NM_205320]	ENSGALT00000003855	avidin
A_87_P023210	11.077518	3.4695628	11.077518	up	CCDC92	coiled-coil domain containing 92 [Source:HGNC Symbol;Acc:HGNC:29563] [ENSGALT00000004974]	ENSGALT00000004974	coiled-coil domain containing 92
A_87_P023198	4.240149	2.084115	4.240149	up	VANGL2	VANGL planar cell polarity protein 2 [Source:HGNC Symbol;Acc:HGNC:15511] [ENSGALT00000055153]	ENSGALT00000055153	VANGL planar cell polarity protein 2
A_87_P274898	12.970349	3.6971455	12.970349	up		serpin family F member 2 [Source:HGNC Symbol;Acc:HGNC:9075] [ENSGALT00000004728]	ENSGALT00000004728
A_87_P183798	11.388037	3.509447	11.388037	up	CREBBP	CREB binding protein [Source:HGNC Symbol;Acc:HGNC:2348] [ENSGALT00000065134]	ENSGALT00000065134	CREB binding protein
A_87_P260158	13.758619	3.7822638	13.758619	up	LHFPL2	LHFPL tetraspan subfamily member 2 [Source:HGNC Symbol;Acc:HGNC:6588] [ENSGALT00000007061]	ENSGALT00000007061	lipoma HMGIC fusion partner-like 2
A_87_P066506	22.937551	4.5196395	22.937551	up	SSH2	slingshot protein phosphatase 2 [Source:HGNC Symbol;Acc:HGNC:30580] [ENSGALT00000034909]	ENSGALT00000034909	slingshot protein phosphatase 2
A_87_P302308	18.954351	4.2444572	18.954351	up	LOC101750112	polyketide synthase PksM-like [Source:NCBI gene;Acc:101750112] [ENSGALT00000086184]	ENSGALT00000086184	polyketide synthase PksM-like
A_87_P036914	8.759154	3.1307917	8.759154	up	TWF1	Gallus gallus twinfilin actin binding protein 1 (TWF1), transcript variant 2, mRNA [NM_001030739]		twinfilin actin binding protein 1
A_87_P311897	23.585476	4.559827	23.585476	up		GB	ENSGALT00000076960
A_87_P124958	3.225428	1.6894907	3.225428	up			ENSGALT00000058810
A_87_P308387	27.065056	4.7583594	27.065056	up	DMGDH	dimethylglycine dehydrogenase [Source:HGNC Symbol;Acc:HGNC:24475] [ENSGALT00000007151]	ENSGALT00000007151	dimethylglycine dehydrogenase
A_87_P016782	12.374335	3.6292791	12.374335	up	GTF2H5			general transcription factor IIH subunit 5
A_87_P016397	9.573731	3.2590814	9.573731	up	CCDC88A	coiled-coil domain containing 88A [Source:HGNC Symbol;Acc:HGNC:25523] [ENSGALT00000082645]	ENSGALT00000082645	coiled-coil domain containing 88A
A_87_P117573	10.945083	3.452211	10.945083	up		catenin delta 1 [Source:HGNC Symbol;Acc:HGNC:2515] [ENSGALT00000011857]	ENSGALT00000011857
A_87_P109148	26.335447	4.718934	26.335447	up
A_87_P018278	9.611475	3.2647579	9.611475	up
A_87_P022809	3.4276395	1.7772154	3.4276395	up	TAB2	TGF-beta activated kinase 1 (MAP3K7) binding protein 2 [Source:HGNC Symbol;Acc:HGNC:17075] [ENSGALT00000077322]	ENSGALT00000077322	TGF-beta activated kinase 1 (MAP3K7) binding protein 2
A_87_P005786	27.294039	4.770514	27.294039	up	C3H1orf95	603531963F1 CSEQCHN53 Gallus gallus cDNA clone ChEST487n16 5', mRNA sequence [BU274445]		chromosome 3 C1orf95 homolog
A_87_P072331	10.420805	3.3813949	10.420805	up		Rep: C-jun-amino-terminal kinase-interacting protein 3 (JNK-interacting protein 3) (JIP-3) (JNK MAP kinase scaffold protein 3) (Mitogen- activated protein kinase 8-interacting protein 3). - Gallus gallus, complete [TC391039]
A_87_P176493	40.520576	5.340583	40.520576	up
A_87_P024883	11.922398	3.5756025	11.922398	up		BAH domain and coiled-coil containing 1 [Source:HGNC Symbol;Acc:HGNC:29279] [ENSGALT00000070695]	ENSGALT00000070695
A_87_P003822	21.106037	4.399584	21.106037	up		Rep: Protein phosphatase 1E (EC 3.1.3.16) (Ca(2+)/calmodulin-dependent protein kinase phosphatase N) (CaMKP-N) (CaMKP-nucleus) (CaMKN) (Partner of PIX 1) (Partner of PIX-alpha) (Partner of PIXA). - Gallus gallus, complete [TC380227]
A_87_P021733	3.6492348	1.867594	3.6492348	up	CPEB4	603771881F1 CSEQRBN14 Gallus gallus cDNA clone ChEST706b22 5', mRNA sequence [BU453065]		cytoplasmic polyadenylation element binding protein 4
A_87_P302348	5.8766446	2.5549927	5.8766446	up		GB
A_87_P103773	10.507439	3.3933392	10.507439	up	FAM65B	Gallus gallus family with sequence similarity 65, member B (FAM65B), mRNA [NM_001012865]	ENSGALT00000022165	family with sequence similarity 65, member B
A_87_P022640	5.5563126	2.4741278	5.5563126	up	SLC25A10	solute carrier family 25 member 10 [Source:NCBI gene;Acc:769048] [ENSGALT00000048814]	ENSGALT00000048814	solute carrier family 25 member 10
A_87_P065291	3.4487486	1.786073	3.4487486	up	PHF13	Gallus gallus PHD finger protein 13 (PHF13), mRNA [NM_001287202]	ENSGALT00000076662	PHD finger protein 13
A_87_P030446	29.351316	4.8753533	29.351316	up		603739618F1 CSEQCHN56 Gallus gallus cDNA clone ChEST635c5 5', mRNA sequence [BU296305]
A_87_P309087	8.776019	3.1335666	8.776019	up		Rep: cDNA FLJ75603 - Homo sapiens (Human), partial (36%) [TC425954]	ENSGALT00000078330
A_87_P023352	3.013329	1.5913582	3.013329	up	TBC1D1	TBC1 domain family member 1 [Source:NCBI gene;Acc:426162] [ENSGALT00000084008]	ENSGALT00000084008	TBC1 domain family member 1
A_87_P089721	23.16028	4.533581	23.16028	up
A_87_P086811	3.5483534	1.8271497	3.5483534	up
A_87_P034371	19.769407	4.3051977	19.769407	up		603139352F1 CSEQCHL15 Gallus gallus cDNA clone ChEST128h14 5', mRNA sequence [BU117764]
A_87_P024591	79.12655	6.30609	79.12655	up
A_87_P101526	60.24853	5.912854	60.24853	up
A_87_P079601	34.853714	5.1232405	34.853714	up
A_87_P092346	38.027935	5.2489877	38.027935	up	DMRT3	doublesex and mab-3 related transcription factor 3 [Source:HGNC Symbol;Acc:HGNC:13909] [ENSGALT00000016523]	ENSGALT00000016523	doublesex and mab-3 related transcription factor 3
A_87_P013251	11.63829	3.5408072	11.63829	up
A_87_P292458	3.7459724	1.9053403	3.7459724	up	ALS2	ALS2, alsin Rho guanine nucleotide exchange factor [Source:HGNC Symbol;Acc:HGNC:443] [ENSGALT00000013707]	ENSGALT00000013707	amyotrophic lateral sclerosis 2 (juvenile)
A_87_P008237	4.429465	2.1471324	4.429465	up		Rep: Ras-related protein Rab-1A - Homo sapiens (Human), complete [TC377379]
A_87_P064246	23.009117	4.5241337	23.009117	up	CTGFL	connective tissue growth factor-like [Source:NCBI gene;Acc:776271] [ENSGALT00000050161]	ENSGALT00000050161	connective tissue growth factor-like
A_87_P309202	89.75437	6.4879103	89.75437	up	TRIO	trio Rho guanine nucleotide exchange factor [Source:HGNC Symbol;Acc:HGNC:12303] [ENSGALT00000071221]	ENSGALT00000071221	trio Rho guanine nucleotide exchange factor
A_87_P089516	39.803993	5.3148413	39.803993	up
A_87_P076611	30.830761	4.9462986	30.830761	up
A_87_P109653	36.796146	5.201483	36.796146	up	LOC418544	cystathionine beta-synthase-like [Source:NCBI gene;Acc:418544] [ENSGALT00000026104]	ENSGALT00000026104	cystathionine beta-synthase-like
A_87_P012919	21.884956	4.4518676	21.884956	up	ZDHHC12	Rep: Probable palmitoyltransferase ZDHHC12 (EC 2.3.1.-) (Zinc finger DHHC domain-containing protein 12) (DHHC-12) (Zinc finger protein 400). - Gallus gallus, partial (29%) [TC396205]		zinc finger DHHC-type containing 12
A_87_P087601	6.3851047	2.6747103	6.3851047	up	OR14J1L112	olfactory receptor 14J1-like 112 [Source:NCBI gene;Acc:101750679] [ENSGALT00000055766]	ENSGALT00000055766	olfactory receptor 14J1-like 112
A_87_P122873	3.2131174	1.6839737	3.2131174	up	FAM161B	603802271F1 CSEQCHN57 Gallus gallus cDNA clone ChEST775n18 5', mRNA sequence [BU392785]		family with sequence similarity 161, member B
A_87_P308397	14.966518	3.9036667	14.966518	up	OBSL1	obscurin like 1 [Source:HGNC Symbol;Acc:HGNC:29092] [ENSGALT00000018337]	ENSGALT00000018337	obscurin like 1
A_87_P142018	38.86136	5.2802644	38.86136	up		603135182F1 CSEQCHL25 Gallus gallus cDNA clone ChEST118c21 5', mRNA sequence [BU141670]
A_87_P017776	40.29683	5.3325944	40.29683	up		603958978F1 CSEQRBN09 Gallus gallus cDNA clone ChEST931k19 5', mRNA sequence [BU427515]
A_87_P204508	9.7385025	3.2837	9.7385025	up	BHLHE23	Gallus gallus basic helix-loop-helix family member e23 (BHLHE23), mRNA [NM_204504]	ENSGALT00000009175	basic helix-loop-helix family member e23
A_87_P084456	40.24706	5.3308115	40.24706	up		pgn1c.pk003.d2 Normalized chicken lymphoid cDNA library Gallus gallus cDNA clone pgn1c.pk003.d2 5' similar to no significant hits (pLog(P) > 4)G, mRNA sequence [BG625530]
A_87_P069066	4.392196	2.1349425	4.392196	up	NCOR2	nuclear receptor corepressor 2 [Source:HGNC Symbol;Acc:HGNC:7673] [ENSGALT00000004933]	ENSGALT00000004933	nuclear receptor corepressor 2
A_87_P014982	25.511463	4.673074	25.511463	up	ASIC1	Gallus gallus acid sensing ion channel subunit 1 (ASIC1), mRNA [NM_001040467]	ENSGALT00000055224	acid sensing ion channel subunit 1
A_87_P066021	39.931202	5.3194447	39.931202	up	TRIM50	tripartite motif containing 50 [Source:HGNC Symbol;Acc:HGNC:19017] [ENSGALT00000001270]	ENSGALT00000001270	tripartite motif containing 50
A_87_P111313	21.91267	4.4536934	21.91267	up	GPR12	G protein-coupled receptor 12 [Source:HGNC Symbol;Acc:HGNC:4466] [ENSGALT00000027625]	ENSGALT00000027625	G protein-coupled receptor 12
A_87_P018594	13.563578	3.7616658	13.563578	up	KMT2A	lysine methyltransferase 2A [Source:NCBI gene;Acc:414897] [ENSGALT00000046314]	ENSGALT00000046314	lysine methyltransferase 2A
A_87_P093561	2.7572207	1.4632148	2.7572207	up	FEM1C	fem-1 homolog C [Source:HGNC Symbol;Acc:HGNC:16933] [ENSGALT00000013361]	ENSGALT00000013361	fem-1 homolog C
A_87_P016674	15.375579	3.9425688	15.375579	up
A_87_P191193	19.340502	4.2735534	19.340502	up		PREDICTED: Gallus gallus glycogen synthase 2 (liver), transcript variant 3 (GYS2), mRNA [XM_416432]
A_87_P313127	31.397692	4.9725866	31.397692	up		GB
A_87_P053076	31.609524	4.9822874	31.609524	up	BFSP1	Gallus gallus beaded filament structural protein 1 (BFSP1), mRNA [NM_205151]	ENSGALT00000039401	beaded filament structural protein 1
A_87_P014852	13.732694	3.7795427	13.732694	up		603209017F1 CSEQRBN11 Gallus gallus cDNA clone ChEST185a6 5', mRNA sequence [BU441780]
A_87_P306513	21.939608	4.455466	21.939608	up		GB
A_87_P118938	13.54326	3.7595031	13.54326	up	PTGS2			prostaglandin-endoperoxide synthase 2
A_87_P021372	11.115009	3.4744372	11.115009	up	PLA2G6	Gallus gallus phospholipase A2 group VI (PLA2G6), mRNA [NM_001130738]	ENSGALT00000020069	phospholipase A2 group VI
3xSLv1	39.24181	5.2943196	39.24181	up
A_87_P065801	39.655136	5.309436	39.655136	up		forkhead associated phosphopeptide binding domain 1 [Source:HGNC Symbol;Acc:HGNC:29408] [ENSGALT00000066600]	ENSGALT00000066600
A_87_P099566	23.56655	4.5586686	23.56655	up	GPR63	G protein-coupled receptor 63 [Source:HGNC Symbol;Acc:HGNC:13302] [ENSGALT00000025103]	ENSGALT00000025103	G protein-coupled receptor 63
A_87_P124838	37.16068	5.215705	37.16068	up	BHLHA9	Rep: BHLH transcription factor - Danio rerio (Zebrafish) (Brachydanio rerio), partial (15%) [TC380048]		basic helix-loop-helix family member a9
A_87_P132068	36.97701	5.2085567	36.97701	up
ERCC-00053_71	38.537315	5.268184	38.537315	up
A_87_P133283	6.608979	2.7244275	6.608979	up	NR2F6	nuclear receptor subfamily 2 group F member 6 [Source:HGNC Symbol;Acc:HGNC:7977] [ENSGALT00000057964]	ENSGALT00000057964	nuclear receptor subfamily 2 group F member 6
A_87_P086961	20.526402	4.359409	20.526402	up		GB
A_87_P304958	3.1424894	1.6519079	3.1424894	up	VHL	von Hippel-Lindau tumor suppressor [Source:NCBI gene;Acc:416117] [ENSGALT00000043151]	ENSGALT00000043151	von Hippel-Lindau tumor suppressor
A_87_P041416	7.908673	2.9834356	7.908673	up	B3GNT9	UDP-GlcNAc:betaGal beta-1,3-N-acetylglucosaminyltransferase 9 [Source:HGNC Symbol;Acc:HGNC:28714] [ENSGALT00000034432]	ENSGALT00000034432	UDP-GlcNAc:betaGal beta-1,3-N-acetylglucosaminyltransferase 9
A_87_P004116	2.3756099	1.2482979	2.3756099	up	EEPD1	endonuclease/exonuclease/phosphatase family domain containing 1 [Source:HGNC Symbol;Acc:HGNC:22223] [ENSGALT00000055028]	ENSGALT00000055028	endonuclease/exonuclease/phosphatase family domain containing 1
A_87_P087646	11.541295	3.5287333	11.541295	up	TMOD4	Gallus gallus tropomodulin 4 (TMOD4), mRNA [NM_204774]	ENSGALT00000066225	tropomodulin 4
A_87_P085701	10.127399	3.3401918	10.127399	up
A_87_P012170	3.4181218	1.7732038	3.4181218	up		603742490F1 CSEQCHN56 Gallus gallus cDNA clone ChEST642c23 5', mRNA sequence [BU303031]	ENSGALT00000059691
A_87_P070301	21.832893	4.4484315	21.832893	up	KCNS1	potassium voltage-gated channel modifier subfamily S member 1 [Source:HGNC Symbol;Acc:HGNC:6300] [ENSGALT00000006480]	ENSGALT00000006480	potassium voltage-gated channel modifier subfamily S member 1
A_87_P107508	-2.6698086	-1.4167364	2.6698086	down	TCP11L2	t-complex 11 like 2 [Source:NCBI gene;Acc:425052] [ENSGALT00000037684]	ENSGALT00000037684	t-complex 11 like 2
A_87_P018861	63.247536	5.9829373	63.247536	up
A_87_P037544	46.923553	5.5522404	46.923553	up		pat.pk0076.f10.f chicken activated T cell cDNA Gallus gallus cDNA clone pat.pk0076.f10.f 5', mRNA sequence [AI982183]
ERCC-00062_278	5.2893133	2.4030805	5.2893133	up
ETG10_13482	36.681507	5.196981	36.681507	up
A_87_P127828	4.257965	2.0901642	4.257965	up		Rep: Os08g0288000 protein - Oryza sativa subsp. japonica (Rice), partial (10%) [TC408766]
A_87_P155803	16.261097	4.0233526	16.261097	up	ABR	ABR, RhoGEF and GTPase activating protein [Source:HGNC Symbol;Acc:HGNC:81] [ENSGALT00000065968]	ENSGALT00000065968	ABR, RhoGEF and GTPase activating protein
A_87_P066491	9.805136	3.2935376	9.805136	up	TAOK1	TAO kinase 1 [Source:HGNC Symbol;Acc:HGNC:29259] [ENSGALT00000006491]	ENSGALT00000006491	TAO kinase 1
A_87_P006388	12.927918	3.692418	12.927918	up		Rep: Atrophin-1 (Dentatorubral-pallidoluysian atrophy protein). - Gallus gallus, complete [TC379641]
A_87_P032361	25.692633	4.683283	25.692633	up		603797808F1 CSEQCHN23 Gallus gallus cDNA clone ChEST764p2 5', mRNA sequence [BU231759]
A_87_P085951	54.27011	5.762086	54.27011	up	GPHB5	glycoprotein hormone beta 5 [Source:HGNC Symbol;Acc:HGNC:18055] [ENSGALT00000044084]	ENSGALT00000044084	glycoprotein hormone beta 5
A_87_P319232	39.77259	5.3137026	39.77259	up	RXFP1	relaxin family peptide receptor 1 [Source:HGNC Symbol;Acc:HGNC:19718] [ENSGALT00000015353]	ENSGALT00000015353	relaxin family peptide receptor 1
A_87_P037926	27.76414	4.7951508	27.76414	up	CHRNA9	Gallus gallus cholinergic receptor nicotinic alpha 9 subunit (CHRNA9), mRNA [NM_204760]	ENSGALT00000023080	cholinergic receptor nicotinic alpha 9 subunit
A_87_P018053	6.736953	2.7520962	6.736953	up		603104690F1 CSEQCHN03 Gallus gallus cDNA clone ChEST41d23 5', mRNA sequence [BU202803]
A_87_P318447	33.54647	5.068089	33.54647	up
A_87_P304343	25.95485	4.6979322	25.95485	up		GB
A_87_P013139	8.467971	3.0820162	8.467971	up	FGL2	Gallus gallus fibrinogen like 2 (FGL2), mRNA [NM_001079486]	ENSGALT00000013522	fibrinogen like 2
A_87_P067521	39.518303	5.304449	39.518303	up	ABCA9	ATP binding cassette subfamily A member 9 [Source:NCBI gene;Acc:417443] [ENSGALT00000034529]	ENSGALT00000034529	ATP binding cassette subfamily A member 9
A_87_P193898	21.576113	4.431363	21.576113	up	TNNT2	Gallus gallus troponin T2, cardiac type (TNNT2), mRNA [NM_205449]	ENSGALT00000000401	troponin T2, cardiac type
A_87_P152173	24.217445	4.597975	24.217445	up		Rep: SH3 domain binding glutamic acid-rich protein like 2 - Homo sapiens (Human), partial (97%) [TC378597]
A_87_P083021	23.832394	4.574852	23.832394	up	STEAP3	STEAP3 metalloreductase [Source:HGNC Symbol;Acc:HGNC:24592] [ENSGALT00000019790]	ENSGALT00000019790	STEAP3 metalloreductase
A_87_P108908	7.064063	2.8204982	7.064063	up	DCBLD2	Gallus gallus discoidin, CUB and LCCL domain containing 2 (DCBLD2), mRNA [NM_001030783]	ENSGALT00000024624	discoidin, CUB and LCCL domain containing 2
A_87_P011633	4.316919	2.110002	4.316919	up	PLXNA1	Rep: M116 protein - Murine cytomegalovirus (strain K181), partial (3%) [TC404771]		plexin A1
ERCC-00012_90	4.2629647	2.0918572	4.2629647	up
A_87_P191173	7.73726	2.9518228	7.73726	up		GB
A_87_P067526	33.606373	5.070663	33.606373	up	ABCA9	ATP binding cassette subfamily A member 9 [Source:NCBI gene;Acc:417443] [ENSGALT00000034529]	ENSGALT00000034529	ATP binding cassette subfamily A member 9
A_87_P008924	38.1791	5.254711	38.1791	up	GABRG2	Gallus gallus gamma-aminobutyric acid type A receptor gamma2 subunit (GABRG2), mRNA [NM_205345]	ENSGALT00000065912	gamma-aminobutyric acid type A receptor gamma2 subunit
A_87_P093001	37.967537	5.2466946	37.967537	up	MAT2A	methionine adenosyltransferase 2A [Source:NCBI gene;Acc:427292] [ENSGALT00000024796]	ENSGALT00000024796	methionine adenosyltransferase 2A
A_87_P009678	8.349092	3.0616193	8.349092	up		potassium two pore domain channel subfamily K member 3 [Source:HGNC Symbol;Acc:HGNC:6278] [ENSGALT00000044399]	ENSGALT00000044399
A_87_P055451	42.19864	5.3991246	42.19864	up	PLN	Gallus gallus phospholamban (PLN), mRNA [NM_205410]		phospholamban
A_87_P081916	23.286922	4.541448	23.286922	up	STAT4	Gallus gallus signal transducer and activator of transcription 4 (STAT4), mRNA [NM_001267555]	ENSGALT00000052702	signal transducer and activator of transcription 4
A_87_P063976	23.73506	4.568948	23.73506	up
A_87_P077351	5.413212	2.4364848	5.413212	up	TRPC1	Gallus gallus transient receptor potential cation channel subfamily C member 1 (TRPC1), mRNA [NM_001004409]	ENSGALT00000086485	transient receptor potential cation channel subfamily C member 1
A_87_P324667	23.982426	4.5839057	23.982426	up		GB
A_87_P041454	13.504093	3.7553248	13.504093	up	ANKRD34C	ankyrin repeat domain 34C [Source:NCBI gene;Acc:415579] [ENSGALT00000056028]	ENSGALT00000056028	ankyrin repeat domain 34C
A_87_P265163	38.859005	5.280177	38.859005	up		Rep: Glutamate [NMDA] receptor subunit epsilon-2 precursor (N-methyl D- aspartate receptor subtype 2B) (NR2B) (NMDAR2B) (N-methyl-D-aspartate receptor subunit 3) (NR3) (hNR3). - Gallus gallus, partial (15%) [TC427606]	ENSGALT00000046851
A_87_P059526	33.676357	5.073664	33.676357	up	SHH	Gallus gallus sonic hedgehog (SHH), mRNA [NM_204821]	ENSGALT00000010306	sonic hedgehog
A_87_P095756	7.5258436	2.9118533	7.5258436	up		603764830F1 CSEQRBN13 Gallus gallus cDNA clone ChEST689k7 5', mRNA sequence [BU447722]
A_87_P086451	4.072193	2.025806	4.072193	up		Rep: DNA-directed RNA polymerase III subunit RPC3 - Bos taurus (Bovine), partial (77%) [TC427923]
A_87_P037420	8.590059	3.102668	8.590059	up		AJ395147 dkfz426 Gallus gallus cDNA clone 21e2r1, mRNA sequence [AJ395147]
A_87_P149763	35.052303	5.1314373	35.052303	up	HAGH	Contig2451 WL [CO635585]		hydroxyacylglutathione hydrolase
A_87_P152068	41.127827	5.362043	41.127827	up	CAPS	gPGC_EST00145 Embryonic gonadal PGC cDNA Library Gallus gallus cDNA 5', mRNA sequence [DR410303]		calcyphosine
A_87_P177858	4.9156256	2.297375	4.9156256	up		Rep: RanBP-type and C3HC4-type zinc finger-containing protein 1 (Ubiquitin- conjugating enzyme 7-interacting protein 3) (Hepatitis B virus X- associated protein 4) (HBV-associated factor 4) (RING finger protein 54). - Gallus gallus, partial (49%) [TC437670]
A_87_P068256	16.736248	4.064904	16.736248	up
ERCC-00077_121	40.434032	5.337498	40.434032	up
A_87_P086551	6.8885093	2.7841918	6.8885093	up	CHIR-IG1-5	Gallus gallus immunoglobulin-like receptor CHIR-AB1-like (CHIR-IG1-5), mRNA [NM_001031331]	ENSGALT00000083626	immunoglobulin-like receptor CHIR-AB1-like
A_87_P070256	2.9968762	1.5834595	2.9968762	up	SRC	Rep: Tyrosine-protein kinase transforming protein Src - Avian sarcoma virus (strain PR2257), complete [TC376171]		SRC proto-oncogene, non-receptor tyrosine kinase
A_87_P024307	23.958563	4.5824695	23.958563	up	ARL2			ADP-ribosylation factor-like 2
A_87_P071081	10.813535	3.4347663	10.813535	up	TECPR1	tectonin beta-propeller repeat containing 1 [Source:HGNC Symbol;Acc:HGNC:22214] [ENSGALT00000005546]	ENSGALT00000005546	tectonin beta-propeller repeat containing 1
A_87_P037627	4.0669384	2.0239432	4.0669384	up	CDH1-C	Gallus gallus fizzy/cell division cycle 20 related 1 (CDH1-C), mRNA [NM_204154]		fizzy/cell division cycle 20 related 1
A_87_P305063	37.38479	5.2243795	37.38479	up		GB
A_87_P063716	52.08245	5.7027254	52.08245	up	FAM212B	family with sequence similarity 212, member B [Source:NCBI gene;Acc:419868] [ENSGALT00000002243]	ENSGALT00000002243	family with sequence similarity 212, member B
A_87_P326537	29.094715	4.862685	29.094715	up		GB
A_87_P141838	2.0601616	1.0427575	2.0601616	up	FHOD1	Gallus gallus formin homology 2 domain containing 1 (FHOD1), mRNA [NM_001012774]	ENSGALT00000003437	formin homology 2 domain containing 1
A_87_P008862	33.232292	5.054514	33.232292	up	CD28	Gallus gallus CD28 molecule (CD28), mRNA [NM_205311]	ENSGALT00000014115	CD28 molecule
A_87_P014262	46.777718	5.5477495	46.777718	up		603958450F1 CSEQRBN09 Gallus gallus cDNA clone ChEST929d13 5', mRNA sequence [BU424286]
A_87_P175113	25.891062	4.694382	25.891062	up		Rep: Rho guanine nucleotide exchange factor 17 - Mus musculus (Mouse), partial (7%) [TC418606]	ENSGALT00000027999
A_87_P021729	7.2975855	2.8674192	7.2975855	up	USPL1	Gallus gallus ubiquitin specific peptidase like 1 (USPL1), mRNA [NM_001162393]	ENSGALT00000027590	ubiquitin specific peptidase like 1
A_87_P023591	3.4004724	1.7657351	3.4004724	up
A_87_P177448	34.187057	5.0953784	34.187057	up
A_87_P084281	31.746243	4.988514	31.746243	up
A_87_P050051	30.846785	4.947048	30.846785	up	CRX	Gallus gallus cone-rod homeobox (CRX), mRNA [NM_001301787]	ENSGALT00000059155	cone-rod homeobox
A_87_P024127	4.1170135	2.041598	4.1170135	up	PFDN1	603960832F1 CSEQRBN09 Gallus gallus cDNA clone ChEST935p7 5', mRNA sequence [BU426305]		prefoldin subunit 1
A_87_P011953	23.18928	4.535386	23.18928	up	BAZ1A	bromodomain adjacent to zinc finger domain 1A [Source:HGNC Symbol;Acc:HGNC:960] [ENSGALT00000016289]	ENSGALT00000016289	bromodomain adjacent to zinc finger domain 1A
A_87_P022814	6.8215704	2.770104	6.8215704	up	ELP2	elongator acetyltransferase complex subunit 2 [Source:HGNC Symbol;Acc:HGNC:18248] [ENSGALT00000056633]	ENSGALT00000056633	elongator acetyltransferase complex subunit 2
A_87_P132298	14.037076	3.8111706	14.037076	up
A_87_P011293	4.002759	2.0009947	4.002759	up	ITPR2	inositol 1,4,5-trisphosphate receptor type 2 [Source:HGNC Symbol;Acc:HGNC:6181] [ENSGALT00000022784]	ENSGALT00000022784	inositol 1,4,5-trisphosphate receptor type 2
A_87_P078531	25.126616	4.6511445	25.126616	up
A_87_P314927	17.286469	4.1115713	17.286469	up	GLE1	PREDICTED: Gallus gallus GLE1 RNA export mediator homolog (yeast) (GLE1), mRNA [XM_415496]		GLE1, RNA export mediator
A_87_P024520	8.693571	3.1199489	8.693571	up	CRB2	crumbs 2, cell polarity complex component [Source:HGNC Symbol;Acc:HGNC:18688] [ENSGALT00000038754]	ENSGALT00000038754	crumbs 2, cell polarity complex component
A_87_P164093	36.554558	5.1919794	36.554558	up
A_87_P240403	6.420016	2.682577	6.420016	up	FYB	Gallus gallus FYN binding protein (FYB), mRNA [NM_001031451]	ENSGALT00000034292	FYN binding protein
A_87_P067686	26.995325	4.7546377	26.995325	up	ENPP7	ectonucleotide pyrophosphatase/phosphodiesterase 7 [Source:HGNC Symbol;Acc:HGNC:23764] [ENSGALT00000022334]	ENSGALT00000022334	ectonucleotide pyrophosphatase/phosphodiesterase 7
A_87_P093586	37.627724	5.233724	37.627724	up	LOC101750174	PREDICTED: Gallus gallus zinc finger protein 474-like (LOC101750174), mRNA [XM_025145155]		zinc finger protein 474-like
A_87_P092981	35.84865	5.163847	35.84865	up	SLC49A3	solute carrier family 49 member 3 [Source:HGNC Symbol;Acc:HGNC:26177] [ENSGALT00000037834]	ENSGALT00000037834	solute carrier family 49 member 3
A_87_P151263	7.591873	2.924456	7.591873	up
A_87_P095881	37.14329	5.2150297	37.14329	up	DAPP1	Gallus gallus dual adaptor of phosphotyrosine and 3-phosphoinositides (DAPP1), mRNA [NM_001012933]	ENSGALT00000050274	dual adaptor of phosphotyrosine and 3-phosphoinositides
A_87_P014052	6.354695	2.6678228	6.354695	up		603106762F1 CSEQCHN04 Gallus gallus cDNA clone ChEST47k15 5', mRNA sequence [BU220932]
A_87_P244608	4.2153854	2.0756645	4.2153854	up	TWF2	Gallus gallus twinfilin actin binding protein 2 (TWF2), mRNA [NM_001030589]	ENSGALT00000054567	twinfilin actin binding protein 2
A_87_P067771	14.549579	3.8629055	14.549579	up
ERCC-00075_180	38.848732	5.2797956	38.848732	up
A_87_P140183	7.0708046	2.8218744	7.0708046	up	NHLH2	Rep: NSCL2 protein - Gallus gallus (Chicken), complete [TC376649]		nescient helix-loop-helix 2
A_87_P153828	40.77561	5.3496346	40.77561	up		PREDICTED: Gallus gallus uncharacterized LOC769114 (LOC769114), mRNA [XM_001232318]
A_87_P133583	7.855665	2.9737334	7.855665	up	TAGLN	transgelin [Source:NCBI gene;Acc:396490] [ENSGALT00000019425]	ENSGALT00000019425	transgelin
A_87_P327432	39.095547	5.2889323	39.095547	up		Rep: Receptor-type tyrosine-protein phosphatase epsilon precursor (EC 3.1.3.48) (Protein-tyrosine phosphatase epsilon) (R-PTP-epsilon). - Gallus gallus, complete [TC391024]
A_87_P303015	34.985126	5.1286697	34.985126	up		GB
A_87_P020700	27.116478	4.761098	27.116478	up		GB
A_87_P016863	3.061846	1.6144017	3.061846	up		Rep: Chromosome undetermined scaffold_402, whole genome shotgun sequence - Vitis vinifera (Grape), partial (11%) [TC390671]
A_87_P213805	7.2964377	2.8671923	7.2964377	up	KLHL20	Gallus gallus kelch like family member 20 (KLHL20), mRNA [NM_001031329]	ENSGALT00000078291	kelch like family member 20
A_87_P105573	24.859386	4.635719	24.859386	up	LOC107055494	PREDICTED: Gallus gallus PHD finger protein 7-like (LOC107055494), transcript variant X2, mRNA [XM_025153223]		PHD finger protein 7-like
A_87_P301803	-3.9893959	-1.9961703	3.9893959	down	HSD3B1	Gallus gallus hydroxy-delta-5-steroid dehydrogenase, 3 beta- and steroid delta-isomerase 1 (HSD3B1), mRNA [NM_205118]	ENSGALT00000072248	hydroxy-delta-5-steroid dehydrogenase, 3 beta- and steroid delta-isomerase 1
A_87_P013142	11.003528	3.4598942	11.003528	up	LOC421238	Rep: Lipoyl synthase - Aeromonas salmonicida (strain A449), partial (8%) [TC401440]		uncharacterized LOC421238
A_87_P120528	36.27317	5.180831	36.27317	up		Rep: O-sialoglycoprotein endopeptidase-like protein 1. - Gallus gallus, partial (32%) [TC401384]
A_87_P308049	45.901768	5.520478	45.901768	up	LOC107054480	protocadherin gamma-A5-like [Source:NCBI gene;Acc:107054480] [ENSGALT00000059569]	ENSGALT00000059569	protocadherin gamma-A5-like
A_87_P065406	7.8055196	2.9644947	7.8055196	up
A_87_P021662	8.607441	3.1055844	8.607441	up	SETD2	SET domain containing 2 [Source:HGNC Symbol;Acc:HGNC:18420] [ENSGALT00000071220]	ENSGALT00000071220	SET domain containing 2
A_87_P055041	66.705635	6.0597367	66.705635	up	F-KER	Gallus gallus feather keratin I (F-KER), mRNA [NM_001081702]	ENSGALT00000044794	feather keratin I
A_87_P280043	11.667423	3.544414	11.667423	up		Rep: Probable secretory protein kinase - Desulfotalea psychrophila, partial (4%) [TC434442]
A_87_P178293	38.932617	5.2829075	38.932617	up		Rep: ORF2 - Platemys spixii, partial (4%) [TC407148]
A_87_P018435	62.762558	5.9718323	62.762558	up		603758122F1 CSEQCHN04 Gallus gallus cDNA clone ChEST672k6 5', mRNA sequence [BU222074]
A_87_P261488	39.834816	5.315958	39.834816	up	MYH1E	Gallus gallus myosin, heavy chain 1E, skeletal muscle (MYH1E), mRNA [NM_001013397]	ENSGALT00000071979	myosin, heavy chain 1E, skeletal muscle
A_87_P140438	10.7327	3.4239411	10.7327	up	PRKD1	Gallus gallus protein kinase D1 (PRKD1), mRNA [NM_001031201]		protein kinase D1
ETG08_142674	38.216496	5.2561235	38.216496	up
A_87_P023818	6.203424	2.6330647	6.203424	up	CFAP74	cilia and flagella associated protein 74 [Source:HGNC Symbol;Acc:HGNC:29368] [ENSGALT00000040398]	ENSGALT00000040398	cilia and flagella associated protein 74
A_87_P127703	40.10488	5.325706	40.10488	up	ELMOD1	Rep: ELMO domain-containing protein 1. - Gallus gallus, partial (30%) [TC389041]		ELMO domain containing 1
A_87_P012837	5.924636	2.5667264	5.924636	up	C16orf71			chromosome 16 open reading frame 71
A_87_P006720	14.519771	3.8599467	14.519771	up	GLRA4	glycine receptor alpha 4 [Source:HGNC Symbol;Acc:HGNC:31715] [ENSGALT00000007899]	ENSGALT00000007899	glycine receptor alpha 4
A_87_P220718	9.209934	3.2031908	9.209934	up	POU2AF1	Gallus gallus POU class 2 associating factor 1 (POU2AF1), mRNA [NM_204175]	ENSGALT00000075631	POU class 2 associating factor 1
A_87_P014085	34.773857	5.119931	34.773857	up
A_87_P014032	20.828058	4.3804564	20.828058	up	SUMF1	603477290F1 CSEQCHN71 Gallus gallus cDNA clone ChEST362d23 5', mRNA sequence [BU359767]		sulfatase modifying factor 1
A_87_P143968	29.157597	4.8658	29.157597	up	KCNK9	potassium two pore domain channel subfamily K member 9 [Source:HGNC Symbol;Acc:HGNC:6283] [ENSGALT00000075688]	ENSGALT00000075688	potassium two pore domain channel subfamily K member 9
A_87_P022467	37.65313	5.234698	37.65313	up	PROKR2	603007985F1 CSEQCHL24 Gallus gallus cDNA clone ChEST29i21 5', mRNA sequence [BU138408]		prokineticin receptor 2
A_87_P182228	7.5254903	2.9117856	7.5254903	up		Rep: Ankyrin repeat domain-containing protein 50. - Gallus gallus, complete [TC406042]
A_87_P305973	3.753231	1.9081331	3.753231	up	CRNN	Gallus gallus cornulin (CRNN), mRNA [NM_001172376]	ENSGALT00000043073	cornulin
A_87_P301938	31.807516	4.991296	31.807516	up		GB
A_87_P017690	6.8412967	2.7742698	6.8412967	up	CBS	cystathionine-beta-synthase [Source:NCBI gene;Acc:418545] [ENSGALT00000026110]	ENSGALT00000026110	cystathionine-beta-synthase
A_87_P032824	4.1400433	2.049646	4.1400433	up	CNKSR1	connector enhancer of kinase suppressor of Ras 1 [Source:HGNC Symbol;Acc:HGNC:19700] [ENSGALT00000088784]	ENSGALT00000088784	connector enhancer of kinase suppressor of Ras 1
A_87_P178793	37.37246	5.2239037	37.37246	up		Rep: Retinoblastoma tumor suppressor - Gallus gallus (Chicken), partial (53%) [TC434654]
A_87_P065321	37.397396	5.224866	37.397396	up
A_87_P016149	17.616844	4.1388836	17.616844	up	HACD1	3-hydroxyacyl-CoA dehydratase 1 [Source:HGNC Symbol;Acc:HGNC:9639] [ENSGALT00000014104]	ENSGALT00000014104	3-hydroxyacyl-CoA dehydratase 1
A_87_P082686	5.66767	2.5027556	5.66767	up
ERCC-00104_60	40.002274	5.32201	40.002274	up
A_87_P172688	6.094999	2.607626	6.094999	up		Rep: Tripartite motif-containing protein 47 (Gene overexpressed in astrocytoma protein) (RING finger protein 100). - Canis familiaris, partial (25%) [TC434297]
A_87_P016978	10.685125	3.417532	10.685125	up		Rep: Zgc:153169 - Danio rerio (Zebrafish) (Brachydanio rerio), partial (8%) [TC409803]
A_87_P003307	29.017368	4.8588448	29.017368	up	CX3CL1	Gallus gallus C-X3-C motif chemokine ligand 1 (CX3CL1), mRNA [NM_001077232]	ENSGALT00000055824	C-X3-C motif chemokine ligand 1
A_87_P013601	8.698431	3.1207552	8.698431	up
A_87_P022164	10.449995	3.3854303	10.449995	up	TNRC6B			trinucleotide repeat containing 6B
A_87_P016852	14.041898	3.811666	14.041898	up
A_87_P193398	4.225792	2.0792217	4.225792	up	NUP50	Gallus gallus nucleoporin 50 (NUP50), mRNA [NM_001012541]	ENSGALT00000022998	nucleoporin 50
A_87_P293958	37.131775	5.2145824	37.131775	up		Rep: C-type lectin domain family 3 member A precursor (C-type lectin superfamily member 1) (Cartilage-derived C-type lectin). - Canis familiaris, partial (87%) [TC378086]
A_87_P302963	36.926567	5.2065873	36.926567	up		GB
A_87_P037225	15.303572	3.9357965	15.303572	up	IL4	Gallus gallus interleukin 4 (IL4), mRNA [NM_001007079]	ENSGALT00000039923	interleukin 4
A_87_P036149	4.788439	2.2595553	4.788439	up	SNX10	Gallus gallus sorting nexin 10 (SNX10), mRNA [NM_001030986]	ENSGALT00000086002	sorting nexin 10
A_87_P141183	14.646908	3.8725243	14.646908	up	MASP2	mannan binding lectin serine peptidase 2 [Source:NCBI gene;Acc:407089] [ENSGALT00000004765]	ENSGALT00000004765	mannan binding lectin serine peptidase 2
A_87_P266148	4.4514356	2.1542706	4.4514356	up	TNNI2	Gallus gallus troponin I2, fast skeletal type (TNNI2), mRNA [NM_205417]	ENSGALT00000010641	troponin I2, fast skeletal type
A_87_P299528	5.399767	2.432897	5.399767	up	SETD5	Gallus gallus SET domain containing 5 (SETD5), mRNA [NM_001278017]	ENSGALT00000010618	SET domain containing 5
A_87_P079286	26.350563	4.719762	26.350563	up
A_87_P027845	7.9289966	2.9871383	7.9289966	up	ITPR1	Gallus gallus inositol 1,4,5-trisphosphate receptor type 1 (ITPR1), mRNA [NM_001174059]	ENSGALT00000013506	inositol 1,4,5-trisphosphate receptor type 1
A_87_P025995	5.4005895	2.433117	5.4005895	up	BTRC	beta-transducin repeat containing E3 ubiquitin protein ligase [Source:HGNC Symbol;Acc:HGNC:1144] [ENSGALT00000074564]	ENSGALT00000074564	beta-transducin repeat containing E3 ubiquitin protein ligase
A_87_P009103	36.601818	5.1938434	36.601818	up	HESX1	GB		HESX homeobox 1
A_87_P015917	5.00553	2.3235228	5.00553	up	FCHSD2	FCH and double SH3 domains 2 [Source:HGNC Symbol;Acc:HGNC:29114] [ENSGALT00000028004]	ENSGALT00000028004	FCH and double SH3 domains 2
A_87_P085716	2.8084526	1.4897754	2.8084526	up	EML1	PREDICTED: Gallus gallus echinoderm microtubule associated protein like 1, transcript variant 2 (EML1), mRNA [XM_421362]		echinoderm microtubule associated protein like 1
A_87_P017699	21.43466	4.4218736	21.43466	up	CRTC1	CREB regulated transcription coactivator 1 [Source:HGNC Symbol;Acc:HGNC:16062] [ENSGALT00000081370]	ENSGALT00000081370	CREB regulated transcription coactivator 1
ERCC-00171_229	31.390211	4.972243	31.390211	up
A_87_P177833	21.988245	4.4586606	21.988245	up	CERS1	Gallus gallus ceramide synthase 1 (CERS1), mRNA [NM_001277765]	ENSGALT00000005000	ceramide synthase 1
A_87_P036256	22.874668	4.515679	22.874668	up	SEPT5	Gallus gallus septin 5 (SEPT5), mRNA [NM_001030654]	ENSGALT00000048517	septin 5
A_87_P020209	4.14452	2.051205	4.14452	up		Contig2534 WL [CO635609]
A_87_P137003	5.722108	2.5165467	5.722108	up	MOGAT1			monoacylglycerol O-acyltransferase 1
ETG05_66023	24.298134	4.6027737	24.298134	up
A_87_P142123	5.917123	2.5648959	5.917123	up	ERI3	ERI1 exoribonuclease family member 3 [Source:HGNC Symbol;Acc:HGNC:17276] [ENSGALT00000016435]	ENSGALT00000016435	ERI1 exoribonuclease family member 3
A_87_P062341	27.00674	4.7552476	27.00674	up			ENSGALT00000084108
A_87_P094381	40.064938	5.3242683	40.064938	up		Rep: immunoresponsive gene 1 - Xenopus tropicalis, partial (91%) [TC385168]	ENSGALT00000012191
A_87_P326662	40.069588	5.3244357	40.069588	up	Pou5f3	gPGC_EST02574 Embryonic gonadal PGC cDNA Library Gallus gallus cDNA 5', mRNA sequence [DR412732]		POU domain class 5 transcription factor 3
A_87_P019458	20.718601	4.3728547	20.718601	up	ZFC3H1	zinc finger C3H1-type containing [Source:HGNC Symbol;Acc:HGNC:28328] [ENSGALT00000068245]	ENSGALT00000068245	zinc finger C3H1-type containing
A_87_P096346	3.115385	1.6394105	3.115385	up	PCDH7	protocadherin 7 [Source:HGNC Symbol;Acc:HGNC:8659] [ENSGALT00000065137]	ENSGALT00000065137	protocadherin 7
A_87_P015910	17.387928	4.120014	17.387928	up		603844467F1 CSEQRBN22 Gallus gallus cDNA clone ChEST831e17 5', mRNA sequence [BU480214]
A_87_P035185	39.915474	5.3188763	39.915474	up	LEPR	Gallus gallus leptin receptor (LEPR), mRNA [NM_204323]	ENSGALT00000048475	leptin receptor
A_87_P076996	34.193546	5.095652	34.193546	up		Rep: TBCC domain-containing protein 1 - Gallus gallus (Chicken), partial (7%) [TC424610]
A_87_P015813	39.73749	5.312429	39.73749	up
A_87_P324857	39.682213	5.3104205	39.682213	up		GB
A_87_P080316	39.566113	5.3061934	39.566113	up
A_87_P161448	8.82703	3.1419282	8.82703	up	RASSF9	Ras association domain family member 9 [Source:HGNC Symbol;Acc:HGNC:15739] [ENSGALT00000045438]	ENSGALT00000045438	Ras association domain family member 9
A_87_P064886	6.19605	2.6313488	6.19605	up		Rep: PREDICTED: leucine rich repeat containing 35 isoform 2 - Pan troglodytes, complete [TC386728]
A_87_P081301	38.49126	5.266459	38.49126	up
A_87_P059616	26.11063	4.7065654	26.11063	up	PRSS2	Gallus gallus protease, serine 2 (PRSS2), mRNA [NM_205384]		protease, serine 2
A_87_P178383	11.398482	3.5107698	11.398482	up
A_87_P086531	17.873962	4.1597877	17.873962	up		GB	ENSGALT00000046979
A_87_P059346	36.904655	5.205731	36.904655	up	NTRK2	Gallus gallus neurotrophic receptor tyrosine kinase 2 (NTRK2), mRNA [NM_205231]	ENSGALT00000020568	neurotrophic receptor tyrosine kinase 2
A_87_P038000	37.477974	5.227971	37.477974	up	CACNA1D	GB		calcium voltage-gated channel subunit alpha1 D
A_87_P036046	2.5971189	1.376912	2.5971189	up	E2F5	Gallus gallus E2F transcription factor 5 (E2F5), mRNA [NM_001030942]	ENSGALT00000069458	E2F transcription factor 5
A_87_P191380	8.389147	3.0685241	8.389147	up		GB
A_87_P052931	4.477276	2.1626213	4.477276	up	NHLH1	Gallus gallus nescient helix-loop-helix 1 (NHLH1), mRNA [NM_204121]	ENSGALT00000044008	nescient helix-loop-helix 1
A_87_P093454	11.697677	3.54815	11.697677	up	DMXL1	Dmx like 1 [Source:HGNC Symbol;Acc:HGNC:2937] [ENSGALT00000003486]	ENSGALT00000003486	Dmx like 1
A_87_P058626	20.344315	4.346554	20.344315	up	CHIR-B5	Gallus gallus immunoglobulin-like receptor CHIR-B5 (CHIR-B5), mRNA [NM_001146136]	ENSGALT00000068754	immunoglobulin-like receptor CHIR-B5
A_87_P016281	30.378601	4.9249835	30.378601	up
A_87_P102816	2.7272513	1.4474477	2.7272513	up	ALDH5A1	aldehyde dehydrogenase 5 family member A1 [Source:HGNC Symbol;Acc:HGNC:408] [ENSGALT00000058039]	ENSGALT00000058039	aldehyde dehydrogenase 5 family member A1
A_87_P086421	65.46714	6.032699	65.46714	up	LOC107050380	olfactory receptor 6M1-like [Source:NCBI gene;Acc:107050380] [ENSGALT00000057853]	ENSGALT00000057853	olfactory receptor 6M1-like
A_87_P107118	10.56838	3.4016824	10.56838	up	UBN2	PREDICTED: Gallus gallus ubinuclein 2 (UBN2), miscRNA [XR_026706]		ubinuclein 2
A_87_P265338	7.037702	2.8151045	7.037702	up	EOGT	Gallus gallus EGF domain specific O-linked N-acetylglucosamine transferase (EOGT), mRNA [NM_001031409]	ENSGALT00000021867	EGF domain specific O-linked N-acetylglucosamine transferase
A_87_P024712	38.18007	5.254748	38.18007	up	ZC3H7B			zinc finger CCCH-type containing 7B
A_87_P309517	37.619602	5.2334127	37.619602	up		GB
A_87_P018008	16.025139	4.002265	16.025139	up	EPB42	Gallus gallus erythrocyte membrane protein band 4.2 (EPB42), mRNA [NM_001321559]	ENSGALT00000007669	erythrocyte membrane protein band 4.2
A_87_P036953	35.085613	5.1328077	35.085613	up	BIN1	Gallus gallus bridging integrator 1 (BIN1), mRNA [NM_001006524]	ENSGALT00000018820	bridging integrator 1
A_87_P062296	27.831991	4.798672	27.831991	up			ENSGALT00000043609
A_87_P016158	26.388126	4.721817	26.388126	up
A_87_P004718	26.386208	4.721712	26.386208	up		PREDICTED: Gallus gallus uncharacterized LOC112529990 (LOC112529990), ncRNA [XR_003071005]
A_87_P112203	6.0385137	2.5941935	6.0385137	up	FLNC	Gallus gallus filamin C (FLNC), mRNA [NM_204573]		filamin C
A_87_P128443	15.697041	3.9724207	15.697041	up	JMJD6	Gallus gallus jumonji domain containing 6 (JMJD6), mRNA [NM_001030703]	ENSGALT00000002784	jumonji domain containing 6
A_87_P015149	11.421959	3.5137382	11.421959	up		Rep: Serine/threonine-protein kinase MARK2 - Rattus norvegicus (Rat), partial (37%) [TC424040]	ENSGALT00000056391
A_87_P154448	3.4305272	1.7784303	3.4305272	up		dysferlin [Source:HGNC Symbol;Acc:HGNC:3097] [ENSGALT00000025946]	ENSGALT00000025946
A_87_P012085	35.92302	5.1668367	35.92302	up	KIAA0430			KIAA0430
A_87_P016762	30.533268	4.93231	30.533268	up	DIS3			DIS3 homolog, exosome endoribonuclease and 3'-5' exoribonuclease
A_87_P015250	12.4367695	3.63654	12.4367695	up	RIMS2	regulating synaptic membrane exocytosis 2 [Source:HGNC Symbol;Acc:HGNC:17283] [ENSGALT00000054525]	ENSGALT00000054525	regulating synaptic membrane exocytosis 2
A_87_P054906	2.5856903	1.3705494	2.5856903	up	SOX11	Gallus gallus SRY-box 11 (SOX11), mRNA [NM_205187]	ENSGALT00000026447	SRY-box 11
A_87_P023697	3.4798095	1.7990084	3.4798095	up	SACS	sacsin molecular chaperone [Source:HGNC Symbol;Acc:HGNC:10519] [ENSGALT00000027658]	ENSGALT00000027658	sacsin molecular chaperone
A_87_P239358	14.867697	3.8941092	14.867697	up	SLC25A29	solute carrier family 25 member 29 [Source:HGNC Symbol;Acc:HGNC:20116] [ENSGALT00000018296]	ENSGALT00000018296	solute carrier family 25 member 29
A_87_P304968	30.084118	4.91093	30.084118	up		GB
A_87_P090121	109.3965	6.7734227	109.3965	up
A_87_P306814	15.482705	3.9525857	15.482705	up		GB
A_87_P312232	34.98651	5.128727	34.98651	up	ADAMTS18	ADAM metallopeptidase with thrombospondin type 1 motif 18 [Source:HGNC Symbol;Acc:HGNC:17110] [ENSGALT00000008573]	ENSGALT00000008573	ADAM metallopeptidase with thrombospondin type 1 motif 18
A_87_P166363	12.787849	3.6767018	12.787849	up		Rep: Long-chain-fatty-acid--CoA ligase 3 (EC 6.2.1.3) (Long-chain acyl-CoA synthetase 3) (LACS 3). - Gallus gallus, complete [TC383322]
ERCC-00097_63	36.45315	5.1879716	36.45315	up
A_87_P018387	123.03179	6.9428873	123.03179	up	C2H8ORF46	chromosome 2 open reading frame, human C8orf46 [Source:NCBI gene;Acc:426416] [ENSGALT00000057190]	ENSGALT00000057190	chromosome 2 open reading frame, human C8orf46
A_87_P061901	33.878548	5.0823	33.878548	up	PRSS57	serine protease 57 [Source:HGNC Symbol;Acc:HGNC:31397] [ENSGALT00000050800]	ENSGALT00000050800	serine protease 57
A_87_P021068	5.6503067	2.4983292	5.6503067	up		mdvn114_g12 Marek's disease virus-infected spleen Gallus gallus cDNA, mRNA sequence [CF254353]
A_87_P061641	22.221754	4.473901	22.221754	up
A_87_P105548	18.601488	4.217346	18.601488	up
A_87_P014868	40.007046	5.322182	40.007046	up		Rep: Triosephosphate isomerase - Dokdonia donghaensis MED134, partial (3%) [TC411775]
A_87_P098676	14.188599	3.8266602	14.188599	up	STX11	syntaxin 11 [Source:NCBI gene;Acc:428597] [ENSGALT00000019081]	ENSGALT00000019081	syntaxin 11
A_87_P016842	14.935137	3.9006386	14.935137	up		604165055F1 CSEQCHN55 Gallus gallus cDNA clone ChEST1022n13 5', mRNA sequence [BU291681]
A_87_P052056	31.970547	4.9986715	31.970547	up	C1orf145	Gallus gallus chromosome 1 open reading frame 145 (C1orf145), mRNA [NM_001079755]	ENSGALT00000031049	chromosome 1 open reading frame 145
A_87_P023066	4.5475035	2.1850748	4.5475035	up	KDELR3			KDEL endoplasmic reticulum protein retention receptor 3
ERCC-00028_121	39.105717	5.2893076	39.105717	up
A_87_P105883	39.410652	5.3005137	39.410652	up
A_87_P084256	39.345005	5.2981086	39.345005	up
A_87_P063546	4.92353	2.299693	4.92353	up		603135239F1 CSEQCHL25 Gallus gallus cDNA clone ChEST118m10 5', mRNA sequence [BU142393]
A_87_P059246	38.965782	5.284136	38.965782	up	IFNW1	Gallus gallus interferon omega 1 (IFNW1), mRNA [NM_001024836]	ENSGALT00000039477	interferon omega 1
(+)E1A_r60_3	38.599014	5.270492	38.599014	up
A_87_P220353	35.678036	5.1569643	35.678036	up	CD3E	Gallus gallus CD3e molecule (CD3E), mRNA [NM_206904]	ENSGALT00000011996	CD3e molecule
A_87_P033122	4.84777	2.2773213	4.84777	up		603106052F1 CSEQCHN04 Gallus gallus cDNA clone ChEST45g14 5', mRNA sequence [BU213336]
A_87_P015465	37.89788	5.2440453	37.89788	up		603605129F1 CSEQCHN55 Gallus gallus cDNA clone ChEST586i7 5', mRNA sequence [BU293595]
A_87_P025158	5.839764	2.5459101	5.839764	up	KCNG4	PREDICTED: Gallus gallus potassium voltage-gated channel, subfamily G, member 4 (KCNG4), mRNA [XM_425129]		potassium voltage-gated channel modifier subfamily G member 4
A_87_P178573	37.547554	5.230647	37.547554	up
A_87_P093381	37.43677	5.226384	37.43677	up	CORO2A	coronin 2A [Source:HGNC Symbol;Acc:HGNC:2255] [ENSGALT00000002987]	ENSGALT00000002987	coronin 2A
A_87_P109143	29.901754	4.9021583	29.901754	up	LOC396098			B6.1
A_87_P082626	8.341711	3.0603433	8.341711	up	CHPF	chondroitin polymerizing factor [Source:NCBI gene;Acc:769112] [ENSGALT00000082188]	ENSGALT00000082188	chondroitin polymerizing factor
ETG09_35454	41.10785	5.361342	41.10785	up
A_87_P014128	13.103577	3.7118888	13.103577	up		Rep: Uncharacterized protein C20orf26. - Gallus gallus, partial (7%) [TC411689]
A_87_P174618	4.769761	2.253917	4.769761	up	CSKMT	EEF1A lysine methyltransferase 4 [Source:HGNC Symbol;Acc:HGNC:53611] [ENSGALT00000045745]	ENSGALT00000045745	citrate synthase lysine methyltransferase
A_87_P107383	15.470179	3.951418	15.470179	up	IL2RB	Gallus gallus interleukin 2 receptor subunit beta (IL2RB), mRNA [NM_001318989]	ENSGALT00000020381	interleukin 2 receptor subunit beta
A_87_P132113	34.286175	5.099555	34.286175	up
A_87_P095216	20.473423	4.3556805	20.473423	up		collagen type XXV alpha 1 chain [Source:HGNC Symbol;Acc:HGNC:18603] [ENSGALT00000054213]	ENSGALT00000054213
A_87_P239893	18.263462	4.1908884	18.263462	up	MFSD6	gPGC_EST08452 Embryonic gonadal PGC cDNA Library Gallus gallus cDNA 5', mRNA sequence [DR418610]		major facilitator superfamily domain containing 6
A_87_P110533	18.918276	4.2417088	18.918276	up	FAM155A	family with sequence similarity 155 member A [Source:NCBI gene;Acc:768473] [ENSGALT00000036542]	ENSGALT00000036542	family with sequence similarity 155 member A
A_87_P035115	8.490063	3.0857751	8.490063	up	SP9	Rep: SP9 - Gallus gallus (Chicken), complete [TC377050]		Sp9 transcription factor
A_87_P059316	20.995716	4.392023	20.995716	up	IHH	Gallus gallus indian hedgehog (IHH), mRNA [NM_204957]	ENSGALT00000018516	indian hedgehog
A_87_P008854	2.9295876	1.5506976	2.9295876	up	ZYX	Gallus gallus zyxin (ZYX), mRNA [NM_001004386]	ENSGALT00000023672	zyxin
A_87_P100571	23.572508	4.5590334	23.572508	up	NEIL2	Gallus gallus nei like DNA glycosylase 2 (NEIL2), mRNA [NM_001277833]	ENSGALT00000026893	nei like DNA glycosylase 2
A_87_P023075	3.3023708	1.7235022	3.3023708	up	LOC415787			fatty acyl-CoA hydrolase precursor, medium chain-like
A_87_P059191	2.044303	1.031609	2.044303	up	THY1	Gallus gallus Thy-1 cell surface antigen (THY1), mRNA [NM_204381]	ENSGALT00000040832	Thy-1 cell surface antigen
A_87_P014059	3.4555926	1.7889332	3.4555926	up		PREDICTED: Gallus gallus AT-hook transcription factor (AKNA), transcript variant X1, mRNA [XM_015279686]
A_87_P013012	12.353678	3.6268687	12.353678	up
A_87_P077266	6.881008	2.78262	6.881008	up	DOCK10	dedicator of cytokinesis 10 [Source:HGNC Symbol;Acc:HGNC:23479] [ENSGALT00000087258]	ENSGALT00000087258	dedicator of cytokinesis 10
A_87_P020744	4.0164046	2.0059047	4.0164046	up	DYNC2H1	dynein cytoplasmic 2 heavy chain 1 [Source:HGNC Symbol;Acc:HGNC:2962] [ENSGALT00000081130]	ENSGALT00000081130	dynein cytoplasmic 2 heavy chain 1
A_87_P074826	4.9426465	2.3052838	4.9426465	up	SALL1	Gallus gallus spalt like transcription factor 1 (SALL1), mRNA [NM_204707]	ENSGALT00000065986	spalt like transcription factor 1
A_87_P183173	61.262226	5.936926	61.262226	up
A_87_P090061	3.869967	1.9523213	3.869967	up
A_87_P163623	92.28661	6.5280495	92.28661	up		pgr1n.pk008.m21 Normalized chicken reproductive tract cDNA library (pgr1n) Gallus gallus cDNA clone pgr1n.pk008.m21 5' similar to ref [CD219032]
A_87_P086366	7.4897346	2.9049146	7.4897346	up	OR14J1L47	PREDICTED: Gallus gallus olfactory receptor 14J1-like 47 (OR14J1L47), partial mRNA [XM_025145565]		olfactory receptor 14J1-like 47
A_87_P307952	16.39211	4.0349298	16.39211	up	ANPEP	Gallus gallus alanyl aminopeptidase, membrane (ANPEP), mRNA [NM_204861]	ENSGALT00000044858	alanyl aminopeptidase, membrane
A_87_P208043	20.664417	4.3690767	20.664417	up	ITGB2	Gallus gallus integrin subunit beta 2 (ITGB2), mRNA [NM_205251]	ENSGALT00000012144	integrin subunit beta 2
A_87_P147503	50.692005	5.6636863	50.692005	up	ENPP7	ectonucleotide pyrophosphatase/phosphodiesterase 7 [Source:HGNC Symbol;Acc:HGNC:23764] [ENSGALT00000022334]	ENSGALT00000022334	ectonucleotide pyrophosphatase/phosphodiesterase 7
A_87_P083156	39.648582	5.3091974	39.648582	up	LRP1B	LDL receptor related protein 1B [Source:HGNC Symbol;Acc:HGNC:6693] [ENSGALT00000079809]	ENSGALT00000079809	LDL receptor related protein 1B
A_87_P024421	2.9347043	1.5532151	2.9347043	up	ACSL4	acyl-CoA synthetase long chain family member 4 [Source:HGNC Symbol;Acc:HGNC:3571] [ENSGALT00000013126]	ENSGALT00000013126	acyl-CoA synthetase long chain family member 4
A_87_P079346	33.24499	5.055065	33.24499	up		Rep: Mps one binder kinase activator-like 2C (Mob1 homolog 2C) (Protein Mob3C). - Gallus gallus, partial (65%) [TC430223]
A_87_P011895	6.464625	2.6925666	6.464625	up		testis_EST01990 Testis cDNA Library Gallus gallus cDNA 3', mRNA sequence [CO770893]
A_87_P066406	39.95662	5.3203626	39.95662	up
A_87_P113453	39.874374	5.31739	39.874374	up	MOGAT2	603741074F1 CSEQCHN56 Gallus gallus cDNA clone ChEST638d20 5', mRNA sequence [BU301643]		monoacylglycerol O-acyltransferase 2
A_87_P088586	12.969621	3.6970644	12.969621	up
A_87_P254258	9.433956	3.2378628	9.433956	up	RNF166	Gallus gallus ring finger protein 166 (RNF166), mRNA [NM_001012935]	ENSGALT00000011782	ring finger protein 166
A_87_P305318	8.829736	3.1423702	8.829736	up		GB
A_87_P033922	10.373877	3.3748832	10.373877	up		protein phosphatase 2 regulatory subunit B'delta [Source:HGNC Symbol;Acc:HGNC:9312] [ENSGALT00000055170]	ENSGALT00000084929
A_87_P082081	33.221596	5.0540495	33.221596	up	PLEKHM3	pleckstrin homology domain containing M3 [Source:HGNC Symbol;Acc:HGNC:34006] [ENSGALT00000013817]	ENSGALT00000013817	pleckstrin homology domain containing M3
A_87_P230268	18.575249	4.2153096	18.575249	up	AGRN	Gallus gallus agrin (AGRN), mRNA [NM_205527]	ENSGALT00000065973	agrin
A_87_P111088	32.918163	5.040812	32.918163	up		Rep: LOC100036837 protein - Xenopus laevis (African clawed frog), partial (15%) [TC432984]
A_87_P302757	25.625635	4.679516	25.625635	up		GB
A_87_P141943	18.911049	4.2411575	18.911049	up	TMC3	Gallus gallus transmembrane channel like 3 (TMC3), mRNA [NM_001005820]	ENSGALT00000010302	transmembrane channel like 3
A_87_P014489	22.546402	4.4948254	22.546402	up	LOC422872	PREDICTED: Gallus gallus uncharacterized LOC422872 (LOC422872), transcript variant X1, misc_RNA [XR_003075139]		uncharacterized LOC422872
A_87_P014997	43.48356	5.442398	43.48356	up
A_87_P311712	37.51374	5.229347	37.51374	up	BANK1	B cell scaffold protein with ankyrin repeats 1 [Source:HGNC Symbol;Acc:HGNC:18233] [ENSGALT00000020085]	ENSGALT00000020085	B cell scaffold protein with ankyrin repeats 1
A_87_P014019	23.229523	4.5378876	23.229523	up	FAM117B	Rep: Amyotrophic lateral sclerosis 2 chromosomal region candidate gene 13 protein - Homo sapiens (Human), partial (83%) [TC380673]		family with sequence similarity 117 member B
ETG04_27747	40.171467	5.3280993	40.171467	up
A_87_P019080	10.011594	3.3235998	10.011594	up	ACOX3	acyl-CoA oxidase 3, pristanoyl [Source:HGNC Symbol;Acc:HGNC:121] [ENSGALT00000025139]	ENSGALT00000025139	acyl-CoA oxidase 3, pristanoyl
A_87_P001563	26.165627	4.709601	26.165627	up		Rep: P-selectin glycoprotein ligand 1 propeptide precursor - Sus scrofa (Pig), partial (9%) [TC402312]
A_87_P065351	34.546963	5.110487	34.546963	up
A_87_P103243	37.32068	5.2219033	37.32068	up
A_87_P099011	7.371918	2.88204	7.371918	up		Rep: cAMP-specific 3',5'-cyclic phosphodiesterase 7B (EC 3.1.4.17). - Gallus gallus, complete [TC384028]
A_87_P014619	3.8292613	1.9370661	3.8292613	up	MICU3	Rep: EF-hand domain-containing family member A2. - Gallus gallus, complete [TC433838]		mitochondrial calcium uptake family member 3
A_87_P070941	37.809162	5.240664	37.809162	up	ATP9A	ATPase phospholipid transporting 9A (putative) [Source:HGNC Symbol;Acc:HGNC:13540] [ENSGALT00000012849]	ENSGALT00000012849	ATPase phospholipid transporting 9A (putative)
A_87_P225258	5.2810874	2.400835	5.2810874	up	PCYT1A	phosphate cytidylyltransferase 1, choline, alpha [Source:HGNC Symbol;Acc:HGNC:8754] [ENSGALT00000012083]	ENSGALT00000012083	phosphate cytidylyltransferase 1, choline, alpha
A_87_P015274	2.301932	1.2028453	2.301932	up		603599981F1 CSEQCHN54 Gallus gallus cDNA clone ChEST573a21 5', mRNA sequence [BU282714]
A_87_P112238	42.29243	5.4023275	42.29243	up	FSHB	Gallus gallus follicle stimulating hormone subunit beta (FSHB), mRNA [NM_204257]	ENSGALT00000019832	follicle stimulating hormone subunit beta
A_87_P007488	37.986393	5.247411	37.986393	up		Rep: Kinogen, HMW (Fragments). - Gallus gallus, complete [TC378968]
A_87_P082176	10.4427805	3.384434	10.4427805	up	PIKFYVE	phosphoinositide kinase, FYVE-type zinc finger containing [Source:HGNC Symbol;Acc:HGNC:23785] [ENSGALT00000014370]	ENSGALT00000014370	phosphoinositide kinase, FYVE-type zinc finger containing
A_87_P175928	38.4785	5.2659807	38.4785	up	POLN	DNA polymerase nu [Source:HGNC Symbol;Acc:HGNC:18870] [ENSGALT00000025307]	ENSGALT00000025307	DNA polymerase nu
A_87_P020119	4.6952195	2.2311926	4.6952195	up		Rep: Homolog of Brachydanio rerio "Reticulon 4 receptor. - Takifugu rubripes, partial (65%) [TC381382]
A_87_P071326	3.979768	1.9926844	3.979768	up			ENSGALT00000087426
A_87_P086721	26.530157	4.7295613	26.530157	up		GB
ERCC-00043_129	38.08513	5.251156	38.08513	up
A_87_P078186	36.095715	5.1737556	36.095715	up	CP	Rep: PREDICTED: ceruloplasmin (ferroxidase) isoform 2 - Macaca mulatta, partial (23%) [TC376835]		ceruloplasmin
A_87_P021589	5.8578234	2.5503647	5.8578234	up	RABL2B	Gallus gallus RAB, member of RAS oncogene family like 2B (RABL2B), mRNA [NM_001278112]	ENSGALT00000075097	RAB, member of RAS oncogene family like 2B
A_87_P108418	35.557804	5.1520944	35.557804	up	SCNN1A	GB		sodium channel epithelial 1 alpha subunit
A_87_P193473	34.972824	5.1281624	34.972824	up	CD79B	Gallus gallus CD79b molecule (CD79B), mRNA [NM_001006328]	ENSGALT00000000330	CD79b molecule
A_87_P097116	30.13555	4.9133945	30.13555	up	SSTR4			somatostatin receptor 4
A_87_P080631	29.254301	4.870577	29.254301	up	RBP3	Gallus gallus retinol binding protein 3 (RBP3), mRNA [NM_001024575]	ENSGALT00000009614	retinol binding protein 3
A_87_P082791	29.019018	4.858927	29.019018	up	LOC107053888	PREDICTED: Gallus gallus uncharacterized LOC107053888 (LOC107053888), transcript variant X11, ncRNA [XR_003076048]		uncharacterized LOC107053888
A_87_P023305	27.82569	4.7983456	27.82569	up	SLC7A2	Rep: WH2 domain-containing protein 1 - Homo sapiens (Human), partial (3%) [TC413113]		solute carrier family 7 member 2
A_87_P226958	5.5777807	2.4796913	5.5777807	up	ADAMTS1	ADAM metallopeptidase with thrombospondin type 1 motif 1 [Source:HGNC Symbol;Acc:HGNC:217] [ENSGALT00000078634]	ENSGALT00000078634	ADAM metallopeptidase with thrombospondin type 1 motif 1
A_87_P011487	3.653781	1.8693901	3.653781	up	PHKA2	Rep: HSF-type DNA-binding domain containing protein, expressed - Oryza sativa subsp. japonica (Rice), partial (5%) [TC427364]		phosphorylase kinase regulatory subunit alpha 2
A_87_P236098	5.4522467	2.4468508	5.4522467	up	DTNB	Rep: Dystrobrevin beta - Homo sapiens (Human), partial (98%) [TC381984]		dystrobrevin beta
A_87_P085251	2.3203056	1.2143148	2.3203056	up		Rep: F-box only protein 33. - Gallus gallus, complete [TC420350]
A_87_P116013	63.697678	5.993169	63.697678	up
A_87_P021651	39.829456	5.315764	39.829456	up	WBP2			WW domain binding protein 2
A_87_P066231	22.07075	4.4640636	22.07075	up		scavenger receptor cysteine rich family member with 4 domains [Source:HGNC Symbol;Acc:HGNC:14461] [ENSGALT00000040256]	ENSGALT00000040256
A_87_P017115	6.6472015	2.732747	6.6472015	up
A_87_P061036	39.914207	5.3188305	39.914207	up	SCFN	Gallus gallus scaffoldin (SCFN), mRNA [NM_001351495]		scaffoldin
A_87_P306303	5.8543463	2.549508	5.8543463	up		GB
A_87_P008070	39.838886	5.3161054	39.838886	up		Rep: AASA9217. - Gallus gallus, complete [TC381503]
A_87_P134878	4.670915	2.2237053	4.670915	up
A_87_P090631	9.247535	3.2090688	9.247535	up		Rep: Chymotrypsinogen 2 precursor (EC 3.4.21.1) [Contains: Chymotrypsin 2 chain A; Chymotrypsin 2 chain B; Chymotrypsin 2 chain C] - Canis familiaris (Dog), partial (60%) [TC425110]
A_87_P029167	3.3997064	1.7654102	3.3997064	up	C20H20orf96	chromosome 20 C20orf96 homolog [Source:NCBI gene;Acc:419273] [ENSGALT00000087768]	ENSGALT00000087768	chromosome 20 C20orf96 homolog
A_87_P024745	5.4071264	2.4348621	5.4071264	up	SAMD4A	sterile alpha motif domain containing 4A [Source:HGNC Symbol;Acc:HGNC:23023] [ENSGALT00000063249]	ENSGALT00000063249	sterile alpha motif domain containing 4A
A_87_P101696	39.160633	5.2913322	39.160633	up
A_87_P016228	38.85161	5.2799025	38.85161	up	TBCK			TBC1 domain containing kinase
A_87_P071356	14.231973	3.8310637	14.231973	up	NT5M	5',3'-nucleotidase, mitochondrial [Source:HGNC Symbol;Acc:HGNC:15769] [ENSGALT00000007729]	ENSGALT00000007729	5',3'-nucleotidase, mitochondrial
A_87_P140068	9.47407	3.2439842	9.47407	up	CELF4	CUGBP Elav-like family member 4 [Source:HGNC Symbol;Acc:HGNC:14015] [ENSGALT00000003800]	ENSGALT00000003800	CUGBP Elav-like family member 4
A_87_P107903	5.464984	2.4502172	5.464984	up
A_87_P031926	4.107182	2.0381489	4.107182	up		Rep: Transmembrane glycoprotein NMB precursor - Rattus norvegicus (Rat), partial (3%) [TC381324]
A_87_P187423	37.480724	5.228077	37.480724	up
A_87_P025202	37.412678	5.2254553	37.412678	up	EDWM	Gallus gallus epidermal differentiation protein containing WYDP motif (EDWM), mRNA [NM_001319009]	ENSGALT00000064225	epidermal differentiation protein containing WYDP motif
A_87_P061191	8.353696	3.0624146	8.353696	up	AAK1	AP2 associated kinase 1 [Source:HGNC Symbol;Acc:HGNC:19679] [ENSGALT00000074732]	ENSGALT00000074732	AP2 associated kinase 1
A_87_P021153	8.816139	3.140147	8.816139	up		GGEZLB1019A04.g Limb Bud - LB1 Gallus gallus cDNA clone GGEZLB1019A04, mRNA sequence [CD764693]
A_87_P018402	37.088345	5.212894	37.088345	up
A_87_P306863	11.319266	3.5007086	11.319266	up	CAPG	capping actin protein, gelsolin like [Source:HGNC Symbol;Acc:HGNC:1474] [ENSGALT00000058081]	ENSGALT00000058081	capping actin protein, gelsolin like
A_87_P198223	36.03704	5.1714087	36.03704	up	DYDC1	Gallus gallus DPY30 domain containing 1 (DYDC1), mRNA [NM_001199517]	ENSGALT00000003834	DPY30 domain containing 1
A_87_P079181	16.67583	4.0596867	16.67583	up		Rep: Uncharacterized protein C1orf210. - Gallus gallus, complete [TC385547]
A_87_P052126	30.13783	4.9135036	30.13783	up	TNNI3	Gallus gallus troponin I type 3 (cardiac) (TNNI3), mRNA [NM_213570]		troponin I type 3 (cardiac)
A_87_P324852	4.0857186	2.0305898	4.0857186	up		Rep: Hsp33 protein - Rhodopseudomonas palustris (strain HaA2), partial (5%) [TC379598]
A_87_P104138	29.463278	4.880846	29.463278	up	ANKRD29	ankyrin repeat domain 29 [Source:HGNC Symbol;Acc:HGNC:27110] [ENSGALT00000087157]	ENSGALT00000087157	ankyrin repeat domain 29
A_87_P013872	38.68057	5.273537	38.68057	up		Rep: Porin, Gram-negative type precursor - Burkholderia ambifaria MC40-6, partial (5%) [TC431286]
A_87_P016174	2.0223832	1.0160564	2.0223832	up	EPB41L4A	erythrocyte membrane protein band 4.1 like 4A [Source:HGNC Symbol;Acc:HGNC:13278] [ENSGALT00000000313]	ENSGALT00000000313	erythrocyte membrane protein band 4.1 like 4A
A_87_P027289	33.682503	5.0739274	33.682503	up	SLC9A5	solute carrier family 9 member A5 [Source:NCBI gene;Acc:425403] [ENSGALT00000012774]	ENSGALT00000012774	solute carrier family 9 member A5
A_87_P095071	17.605755	4.137975	17.605755	up
A_87_P124898	5.6253257	2.4919367	5.6253257	up		Rep: Protein export protein SecF - Photobacterium profundum 3TCK, partial (6%) [TC424358]
A_87_P115598	4.1240726	2.0440698	4.1240726	up	COL4A1	Gallus gallus collagen type IV alpha 1 chain (COL4A1), mRNA [NM_001162399]	ENSGALT00000053661	collagen type IV alpha 1 chain
A_87_P278078	7.09699	2.8272073	7.09699	up	CEP131	centrosomal protein 131 [Source:HGNC Symbol;Acc:HGNC:29511] [ENSGALT00000011168]	ENSGALT00000011168	centrosomal protein 131
A_87_P074526	2.3724675	1.2463883	2.3724675	up	EXOC3L1	exocyst complex component 3 like 1 [Source:HGNC Symbol;Acc:HGNC:27540] [ENSGALT00000002614]	ENSGALT00000002614	exocyst complex component 3 like 1
A_87_P115498	9.650489	3.270602	9.650489	up	LOC100857659	keratin, type I cytoskeletal 42-like [Source:NCBI gene;Acc:100857659] [ENSGALT00000074657]	ENSGALT00000074657	keratin, type I cytoskeletal 42-like
A_87_P038140	5.688564	2.5080645	5.688564	up	EPHA1	Gallus gallus EPH receptor A1 (EPHA1), mRNA [NM_204360]	ENSGALT00000023671	EPH receptor A1
A_87_P030468	25.720272	4.684834	25.720272	up	MAST2	microtubule associated serine/threonine kinase 2 [Source:HGNC Symbol;Acc:HGNC:19035] [ENSGALT00000059141]	ENSGALT00000059141	microtubule associated serine/threonine kinase 2
A_87_P009687	36.05726	5.172218	36.05726	up	TLR21	Gallus gallus Toll-like receptor 21 (TLR21), mRNA [NM_001030558]	ENSGALT00000077967	Toll-like receptor 21
A_87_P109803	8.801301	3.1377168	8.801301	up	BCOR	BCL6 corepressor [Source:NCBI gene;Acc:418574] [ENSGALT00000036653]	ENSGALT00000036653	BCL6 corepressor
A_87_P023373	7.9163094	2.984828	7.9163094	up	ANKRD42	Rep: Ankyrin repeat domain-containing protein 42. - Gallus gallus, partial (72%) [TC398828]		ankyrin repeat domain 42
A_87_P216908	11.46229	3.5188234	11.46229	up	SESN1	sestrin 1 [Source:HGNC Symbol;Acc:HGNC:21595] [ENSGALT00000047151]	ENSGALT00000047151	sestrin 1
A_87_P011783	23.732237	4.568776	23.732237	up	ACER1	alkaline ceramidase 1 [Source:HGNC Symbol;Acc:HGNC:18356] [ENSGALT00000002417]	ENSGALT00000002417	alkaline ceramidase 1
A_87_P093261	8.530859	3.092691	8.530859	up
A_87_P172313	14.459151	3.853911	14.459151	up	NUGGC	nuclear GTPase, germinal center associated [Source:NCBI gene;Acc:422002] [ENSGALT00000084573]	ENSGALT00000084573	nuclear GTPase, germinal center associated
A_87_P088791	12.405869	3.6329508	12.405869	up		Rep: Procollagen type XVI alpha 1 - Mus musculus (Mouse), partial (19%) [TC421345]
A_87_P008716	37.418686	5.225687	37.418686	up	TRHR	Gallus gallus thyrotropin releasing hormone receptor (TRHR), mRNA [NM_204930]		thyrotropin releasing hormone receptor
A_87_P129653	45.589787	5.5106387	45.589787	up	IL2	Gallus gallus interleukin 2 (IL2), mRNA [NM_204153]	ENSGALT00000019334	interleukin 2
A_87_P086471	60.177204	5.911145	60.177204	up		immunoglobulin superfamily member 9 [Source:HGNC Symbol;Acc:HGNC:18132] [ENSGALT00000055437]	ENSGALT00000055437
A_87_P207608	29.153221	4.8655834	29.153221	up	APOV1	Gallus gallus apovitellenin 1 (APOV1), mRNA [NM_205483]	ENSGALT00000024419	apovitellenin 1
A_87_P008906	3.475896	1.7973849	3.475896	up	INS-IGF2	Gallus gallus insulin (INS-IGF2), mRNA [NM_205222]	ENSGALT00000010581	insulin
A_87_P174908	6.0982857	2.6084037	6.0982857	up		GB
A_87_P037746	12.326412	3.623681	12.326412	up	PER2	Gallus gallus period circadian regulator 2 (PER2), mRNA [NM_204262]	ENSGALT00000054764	period circadian regulator 2
A_87_P059956	26.696547	4.738581	26.696547	up
A_87_P015059	2.2549624	1.1731033	2.2549624	up	TPM3	Gallus gallus tropomyosin 3 (TPM3), transcript variant 4, mRNA [NM_001352041]	ENSGALT00000040693	tropomyosin 3
A_87_P060261	22.3209	4.4803233	22.3209	up
A_87_P013302	2.0865638	1.0611291	2.0865638	up		PREDICTED: Gallus gallus bromodomain and WD repeat domain containing 3 (BRWD3), transcript variant X2, mRNA [XM_025150342]
A_87_P071751	3.4553092	1.7888148	3.4553092	up	ABCC1	Gallus gallus ATP binding cassette subfamily C member 1 (ABCC1), mRNA [NM_001012522]	ENSGALT00000067255	ATP binding cassette subfamily C member 1
A_87_P011288	39.668247	5.3099127	39.668247	up
A_87_P283123	14.632584	3.8711126	14.632584	up		Rep: Calmodulin-binding transcription activator 1. - Gallus gallus, complete [TC378421]
ETG09_205211	40.62573	5.3443217	40.62573	up
A_87_P011939	14.782472	3.8858156	14.782472	up
A_87_P265303	9.189303	3.1999555	9.189303	up	KMT5A	lysine methyltransferase 5A [Source:NCBI gene;Acc:416825] [ENSGALT00000005265]	ENSGALT00000005265	lysine methyltransferase 5A
A_87_P096046	17.438864	4.124234	17.438864	up	NMU	Gallus gallus neuromedin U (NMU), transcript variant 1, mRNA [NM_001277921]	ENSGALT00000032098	neuromedin U
A_87_P066906	24.55546	4.617972	24.55546	up
A_87_P075186	38.50611	5.2670155	38.50611	up	FOXL1	forkhead box L1 [Source:HGNC Symbol;Acc:HGNC:3817] [ENSGALT00000076417]	ENSGALT00000076417	forkhead box L1
A_87_P257168	33.325546	5.0585566	33.325546	up	KLHL18	Gallus gallus kelch like family member 18 (KLHL18), mRNA [NM_001030960]	ENSGALT00000008971	kelch like family member 18
A_87_P070446	9.272543	3.212965	9.272543	up
A_87_P159408	38.07931	5.2509356	38.07931	up		603774174F1 CSEQRBN19 Gallus gallus cDNA clone ChEST712c20 5', mRNA sequence [BU463544]
A_87_P038077	8.439335	3.0771294	8.439335	up	NPFFR1	Gallus gallus neuropeptide FF receptor 1 (NPFFR1), mRNA [NM_204362]	ENSGALT00000007077	neuropeptide FF receptor 1
A_87_P140963	2.4886448	1.3153603	2.4886448	up
A_87_P062761	16.123465	4.01109	16.123465	up		PREDICTED: Gallus gallus acid sensing ion channel subunit 2 (ASIC2), transcript variant X2, misc_RNA [XR_213687]	ENSGALT00000031497
A_87_P065881	37.38636	5.22444	37.38636	up
A_87_P290963	5.977421	2.579523	5.977421	up	SOS2	SOS Ras/Rho guanine nucleotide exchange factor 2 [Source:HGNC Symbol;Acc:HGNC:11188] [ENSGALT00000020050]	ENSGALT00000020050	SOS Ras/Rho guanine nucleotide exchange factor 2
A_87_P037598	26.387777	4.721798	26.387777	up	F8	coagulation factor VIII [Source:HGNC Symbol;Acc:HGNC:3546] [ENSGALT00000032408]	ENSGALT00000032408	coagulation factor VIII
A_87_P024483	5.148527	2.3641598	5.148527	up	RIBC2	Rep: RIB43A-like with coiled-coils protein 2. - Gallus gallus, complete [TC395987]		RIB43A domain with coiled-coils 2
A_87_P083426	8.496849	3.086928	8.496849	up	VPS37C	Gallus gallus vacuolar protein sorting 37 homolog C (S. cerevisiae) (VPS37C), mRNA [NM_001199569]	ENSGALT00000047600	VPS37C, ESCRT-I subunit
A_87_P078591	24.6149	4.62146	24.6149	up
A_87_P129573	36.987877	5.2089806	36.987877	up	IFNG	Gallus gallus interferon gamma (IFNG), mRNA [NM_205149]	ENSGALT00000016105	interferon gamma
A_87_P068741	2.6070678	1.3824282	2.6070678	up	PTGS1	prostaglandin-endoperoxide synthase 1 [Source:HGNC Symbol;Acc:HGNC:9604] [ENSGALT00000034903]	ENSGALT00000034903	prostaglandin-endoperoxide synthase 1 (prostaglandin G/H synthase and cyclooxygenase)
A_87_P013652	37.31096	5.2215276	37.31096	up		603766031F1 CSEQRBN13 Gallus gallus cDNA clone ChEST692m7 5', mRNA sequence [BU444766]
A_87_P023130	6.9743476	2.8020582	6.9743476	up	USP24	ubiquitin specific peptidase 24 [Source:HGNC Symbol;Acc:HGNC:12623] [ENSGALT00000059062]	ENSGALT00000059062	ubiquitin specific peptidase 24
A_87_P226253	4.9807954	2.3163762	4.9807954	up		603366190F1 CSEQRBN19 Gallus gallus cDNA clone ChEST265d24 5', mRNA sequence [BU458102]
A_87_P075441	32.388203	5.0173965	32.388203	up
A_87_P088621	38.278564	5.258465	38.278564	up	GMIP	GEM interacting protein [Source:HGNC Symbol;Acc:HGNC:24852] [ENSGALT00000079269]	ENSGALT00000079269	GEM interacting protein
ERCC-00160_243	40.29491	5.3325257	40.29491	up
A_87_P319922	7.086104	2.8249927	7.086104	up		603106737F1 CSEQCHN04 Gallus gallus cDNA clone ChEST47i9 5', mRNA sequence [BU216599]
A_87_P018785	20.014421	4.322968	20.014421	up
A_87_P069656	38.377514	5.2621894	38.377514	up
A_87_P070491	36.03604	5.1713686	36.03604	up	LOC107054867	PREDICTED: Gallus gallus uncharacterized LOC107054867 (LOC107054867), transcript variant X1, ncRNA [XR_003071393]		uncharacterized LOC107054867
A_87_P000268	35.68352	5.157186	35.68352	up	OR6B1	Gallus gallus olfactory receptor family 6 subfamily B member 1 (OR6B1), mRNA [NM_001030392]	ENSGALT00000060981	olfactory receptor family 6 subfamily B member 1
A_87_P013632	35.592976	5.1535206	35.592976	up		603215404F1 CSEQRBN14 Gallus gallus cDNA clone ChEST201g2 5', mRNA sequence [BU457030]	ENSGALT00000086050
A_87_P087056	35.45839	5.148055	35.45839	up		Rep: olfactory receptor Olr1142 - Rattus norvegicus, partial (49%) [TC377688]	ENSGALT00000068562
A_87_P002501	24.787466	4.631539	24.787466	up	SLC5A9	solute carrier family 5 member 9 [Source:HGNC Symbol;Acc:HGNC:22146] [ENSGALT00000017089]	ENSGALT00000017089	solute carrier family 5 member 9
A_87_P024653	20.985378	4.3913126	20.985378	up
A_87_P099681	6.1908374	2.6301346	6.1908374	up		603104516F1 CSEQCHN03 Gallus gallus cDNA clone ChEST41p4 5', mRNA sequence [BU211963]
A_87_P065011	3.470666	1.7952125	3.470666	up		Rep: Lipoprotein signal peptidase - Clostridium sp. L2-50, partial (9%) [TC413631]
A_87_P114098	6.4399357	2.6870463	6.4399357	up	CBLL1	Gallus gallus Cbl proto-oncogene like 1 (CBLL1), mRNA [NM_001007848]	ENSGALT00000060943	Cbl proto-oncogene like 1
A_87_P077441	24.469063	4.612887	24.469063	up		leucine rich repeat containing 15 [Source:HGNC Symbol;Acc:HGNC:20818] [ENSGALT00000071744]	ENSGALT00000071744
A_87_P084946	29.221735	4.86897	29.221735	up	SLC8A3	Gallus gallus solute carrier family 8 member A3 (SLC8A3), mRNA [NM_001293097]	ENSGALT00000015312	solute carrier family 8 member A3
A_87_P302248	21.568584	4.4308596	21.568584	up	LOC107052309	PREDICTED: Gallus gallus uncharacterized LOC107052309 (LOC107052309), ncRNA [XR_001464718]		uncharacterized LOC107052309
A_87_P035377	9.9013405	3.3076239	9.9013405	up		AM066849 Chicken immune 3 - CSEQRBN33 Gallus gallus cDNA clone GCX603945548_R1_M13F, mRNA sequence [AM066849]
A_87_P157558	52.838703	5.723523	52.838703	up
A_87_P326697	78.80901	6.3002887	78.80901	up		Rep: Similarity - Yarrowia lipolytica (Candida lipolytica), partial (4%) [TC435099]
A_87_P136043	37.89793	5.244047	37.89793	up	ELK4L			ETS domain-containing protein Elk-4-like
A_87_P104348	63.027813	5.9779167	63.027813	up
A_87_P177218	21.730463	4.441647	21.730463	up
A_87_P309727	3.658529	1.8712637	3.658529	up		GB	ENSGALT00000069319
A_87_P306253	9.790838	3.2914324	9.790838	up		GB	ENSGALT00000052274
A_87_P021210	15.3439	3.9395933	15.3439	up	HECTD3L	E3 ubiquitin-protein ligase HECTD3-like [Source:NCBI gene;Acc:424588] [ENSGALT00000016586]	ENSGALT00000016586	E3 ubiquitin-protein ligase HECTD3-like
A_87_P175706	61.377346	5.9396343	61.377346	up		603508593F1 CSEQCHN52 Gallus gallus cDNA clone ChEST437i23 5', mRNA sequence [BU264017]
A_87_P106843	47.697063	5.5758286	47.697063	up	PDE6H	nax33e09.y1 Chicken eye (embryo). Unnormalized (nax) Gallus gallus cDNA clone nax33e09 5', mRNA sequence [DR430660]		phosphodiesterase 6H
A_87_P022140	39.803074	5.314808	39.803074	up	SLC31A2	solute carrier family 31 member 2 [Source:NCBI gene;Acc:425778] [ENSGALT00000086175]	ENSGALT00000086175	solute carrier family 31 member 2
A_87_P107148	28.571642	4.836512	28.571642	up	NFAM1	Rep: NFAT activation molecule 1 precursor (Calcineurin/NFAT-activating ITAM-containing protein) (NFAT-activating protein with ITAM motif 1). - Gallus gallus, partial (97%) [TC383928]		NFAT activating protein with ITAM motif 1
A_87_P114488	7.4728103	2.901651	7.4728103	up	USP15	Gallus gallus ubiquitin specific peptidase 15 (USP15), transcript variant 1, mRNA [NM_204840]	ENSGALT00000087053	ubiquitin specific peptidase 15
A_87_P060796	8.260999	3.0463161	8.260999	up
A_87_P006067	12.030288	3.5885992	12.030288	up	KDM1B	lysine demethylase 1B [Source:HGNC Symbol;Acc:HGNC:21577] [ENSGALT00000020698]	ENSGALT00000020698	lysine demethylase 1B
A_87_P096421	5.19848	2.37809	5.19848	up	LCORL	Gallus gallus ligand dependent nuclear receptor corepressor like (LCORL), mRNA [NM_001031160]	ENSGALT00000028196	ligand dependent nuclear receptor corepressor like
A_87_P157638	16.574493	4.050893	16.574493	up
A_87_P082231	39.056488	5.2874904	39.056488	up			ENSGALT00000014791
A_87_P175968	12.752541	3.6727128	12.752541	up		GB
A_87_P008784	4.1893	2.0667093	4.1893	up	LOC107050401	Rep: Ryanodine receptor type 1 - Gallus gallus (Chicken), complete [TC385700]		ryanodine receptor 1-like
A_87_P066246	19.325613	4.2724423	19.325613	up	SRRM3	serine/arginine repetitive matrix 3 [Source:HGNC Symbol;Acc:HGNC:26729] [ENSGALT00000002986]	ENSGALT00000002986	serine/arginine repetitive matrix 3
A_87_P195118	11.287576	3.4966638	11.287576	up	GJA4	Gallus gallus gap junction protein alpha 4 (GJA4), mRNA [NM_206984]	ENSGALT00000003990	gap junction protein alpha 4
A_87_P061756	14.449305	3.8529282	14.449305	up	PEAK3	Rep: Tyrosine-protein kinase SgK223 (EC 2.7.10.2) (Sugen kinase 223). - Xenopus tropicalis, partial (26%) [TC388567]		PEAK family member 3
A_87_P015486	31.917788	4.996289	31.917788	up
A_87_P311367	3.0460875	1.6069574	3.0460875	up		GB
A_87_P131303	37.000862	5.209487	37.000862	up	TARP	Gallus gallus TCR gamma alternate reading frame protein (TARP), mRNA [NM_001318455]	ENSGALT00000080014	TCR gamma alternate reading frame protein
A_87_P040085	28.744345	4.8452063	28.744345	up	TMEM132B	transmembrane protein 132B [Source:HGNC Symbol;Acc:HGNC:29397] [ENSGALT00000004321]	ENSGALT00000004321	transmembrane protein 132B
A_87_P103643	36.97053	5.208304	36.97053	up	TERT	Gallus gallus telomerase reverse transcriptase (TERT), mRNA [NM_001031007]	ENSGALT00000076806	telomerase reverse transcriptase
A_87_P013144	38.725163	5.2751994	38.725163	up
A_87_P083316	9.641031	3.2691875	9.641031	up
A_87_P063326	7.720335	2.9486635	7.720335	up		Rep: Neuron navigator 1 - Homo sapiens (Human), partial (24%) [TC436887]	ENSGALT00000000491
A_87_P301493	38.819275	5.2787013	38.819275	up		GB
A_87_P098996	2.9892488	1.579783	2.9892488	up	MAP7	Gallus gallus microtubule associated protein 7 (MAP7), mRNA [NM_001031072]	ENSGALT00000022537	microtubule associated protein 7
A_87_P026026	22.494032	4.4914703	22.494032	up		603366165F1 CSEQRBN19 Gallus gallus cDNA clone ChEST265b18 5', mRNA sequence [BU462843]
A_87_P069716	36.180004	5.1771207	36.180004	up
A_87_P021228	26.310356	4.717559	26.310356	up	ZNF365	Gallus gallus zinc finger protein 365 (ZNF365), mRNA [NM_001199547]	ENSGALT00000004693	zinc finger protein 365
A_87_P009179	17.561516	4.1343455	17.561516	up	LAMB4	Gallus gallus laminin subunit beta 4 (LAMB4), mRNA [NM_001199313]	ENSGALT00000012857	laminin subunit beta 4
A_87_P163288	6.9271555	2.792263	6.9271555	up		Rep: PREDICTED: zinc finger protein 228 - Pan troglodytes, partial (22%) [TC404615]	ENSGALT00000068131
A_87_P013485	9.165161	3.1961603	9.165161	up	OSBPL11	oxysterol binding protein like 11 [Source:HGNC Symbol;Acc:HGNC:16397] [ENSGALT00000065745]	ENSGALT00000065745	oxysterol binding protein like 11
A_87_P122088	6.18337	2.6283934	6.18337	up	RAP1GAP1	Gallus gallus RAP1 GTPase activating protein 1 (RAP1GAP1), mRNA [NM_204843]	ENSGALT00000037058	RAP1 GTPase activating protein 1
A_87_P024531	35.34995	5.143636	35.34995	up	CNKSR3			CNKSR family member 3
A_87_P174088	17.72206	4.1474743	17.72206	up
A_87_P014303	13.481697	3.7529302	13.481697	up		Rep: PREDICTED: Rap guanine nucleotide exchange factor (GEF) 2 isoform 5 - Pan troglodytes, partial (7%) [TC437514]
A_87_P152623	10.982762	3.457169	10.982762	up		Rep: TPR repeat-containing protein C18orf17 - Homo sapiens (Human), partial (95%) [TC389950]
A_87_P134648	16.345654	4.030835	16.345654	up	SLIT2	Gallus gallus slit homolog 2 (Drosophila) (SLIT2), mRNA [NM_001267075]	ENSGALT00000059940	slit guidance ligand 2
A_87_P118408	13.989373	3.8062594	13.989373	up	HHLA2			HERV-H LTR-associating 2
A_87_P126083	16.420797	4.037452	16.420797	up	GAB1	GRB2 associated binding protein 1 [Source:HGNC Symbol;Acc:HGNC:4066] [ENSGALT00000063165]	ENSGALT00000063165	GRB2 associated binding protein 1
A_87_P132988	29.074316	4.8616734	29.074316	up		Rep: Ig lambda chain V-1 region precursor - Gallus gallus (Chicken), partial (78%) [TC432425]
A_87_P161098	15.917042	3.9925003	15.917042	up	RAD54L2	Gallus gallus RAD54-like 2 (S. cerevisiae) (RAD54L2), mRNA [NM_001293318]	ENSGALT00000005129	RAD54-like 2 (S. cerevisiae)
A_87_P014460	2.44285	1.2885654	2.44285	up		Rep: Transmembrane protein 132E precursor. - Gallus gallus, partial (93%) [TC393183]
A_87_P068921	7.917296	2.9850078	7.917296	up	TXNRD2	Gallus gallus thioredoxin reductase 2 (TXNRD2), mRNA [NM_001122691]	ENSGALT00000003095	thioredoxin reductase 2
A_87_P035419	14.070111	3.8145618	14.070111	up	LOC107080643	BX257537 AGENAE Gallus gallus multi-tissues normalized library (gcag) Gallus gallus cDNA clone gcag0001.o.12 3prim, mRNA sequence [BX257537]		C-factor-like
ETG10_195139	37.371113	5.2238517	37.371113	up
A_87_P074361	4.8260875	2.270854	4.8260875	up	PLXND1	plexin D1 [Source:HGNC Symbol;Acc:HGNC:9107] [ENSGALT00000013808]	ENSGALT00000013808	plexin D1
A_87_P023393	29.921715	4.903121	29.921715	up	CDH17	Gallus gallus cadherin 17 (CDH17), mRNA [NM_001199495]	ENSGALT00000054410	cadherin 17
A_87_P041057	33.064587	5.047215	33.064587	up		Rep: LOC100036897 protein - Xenopus laevis (African clawed frog), partial (73%) [TC410307]
A_87_P178398	51.717743	5.6925874	51.717743	up		Rep: Protocadherin 10 - Danio rerio (Zebrafish) (Brachydanio rerio), partial (23%) [TC403455]
A_87_P010725	39.508965	5.304108	39.508965	up
A_87_P123953	3.0204425	1.59476	3.0204425	up	LRCH2	PREDICTED: Gallus gallus leucine-rich repeats and calponin homology (CH) domain containing 2, transcript variant 2 (LRCH2), mRNA [XM_420210]		leucine rich repeats and calponin homology domain containing 2
A_87_P145088	4.9909005	2.3193002	4.9909005	up	IFITM5	Gallus gallus interferon induced transmembrane protein 5 (IFITM5), mRNA [NM_001199498]	ENSGALT00000006744	interferon induced transmembrane protein 5
A_87_P052206	9.409701	3.234149	9.409701	up	DPF2	Gallus gallus double PHD fingers 2 (DPF2), mRNA [NM_204331]	ENSGALT00000069275	double PHD fingers 2
A_87_P325272	33.0248	5.045478	33.0248	up	LOC107080643	BX257537 AGENAE Gallus gallus multi-tissues normalized library (gcag) Gallus gallus cDNA clone gcag0001.o.12 3prim, mRNA sequence [BX257537]		C-factor-like
A_87_P016892	7.686608	2.942347	7.686608	up		BX279468 AGENAE Gallus gallus multi-tissues normalized library (gcag) Gallus gallus cDNA clone gcag0012.j.06 3prim, mRNA sequence [BX279468]
A_87_P097616	38.653385	5.272523	38.653385	up		GB	ENSGALT00000046074
A_87_P146148	38.485752	5.2662525	38.485752	up	CD44	CD44 molecule (Indian blood group) [Source:NCBI gene;Acc:395666] [ENSGALT00000077825]	ENSGALT00000077825	CD44 molecule (Indian blood group)
A_87_P107458	6.5749307	2.7169757	6.5749307	up	TOM1	Gallus gallus target of myb1 membrane trafficking protein (TOM1), mRNA [NM_205144]	ENSGALT00000020498	target of myb1 membrane trafficking protein
A_87_P154363	11.383976	3.5089326	11.383976	up	KANSL3	KAT8 regulatory NSL complex subunit 3 [Source:HGNC Symbol;Acc:HGNC:25473] [ENSGALT00000023458]	ENSGALT00000023458	KAT8 regulatory NSL complex subunit 3
A_87_P302703	37.96952	5.24677	37.96952	up		Rep: CG5580-PB, isoform B - Drosophila melanogaster (Fruit fly), partial (3%) [TC421992]
A_87_P244483	3.4409204	1.7827945	3.4409204	up		603759743F1 CSEQRBN21 Gallus gallus cDNA clone ChEST676e12 5', mRNA sequence [BU473004]
A_87_P176158	46.34408	5.534313	46.34408	up		Rep: Serine hydroxymethyltransferase - Oryza sativa subsp. japonica (Rice), partial (4%) [TC432471]
A_87_P240613	28.477186	4.8317347	28.477186	up	SGSM3	small G protein signaling modulator 3 [Source:HGNC Symbol;Acc:HGNC:25228] [ENSGALT00000019637]	ENSGALT00000019637	small G protein signaling modulator 3
A_87_P103463	43.30127	5.4363375	43.30127	up	TERT	Gallus gallus telomerase reverse transcriptase (TERT), mRNA [NM_001031007]	ENSGALT00000076806	telomerase reverse transcriptase
A_87_P086581	23.395832	4.5481796	23.395832	up	DAPK1	Gallus gallus death-associated protein kinase 1 (DAPK1), transcript variant 2, mRNA [NM_001031613]	ENSGALT00000064468	death-associated protein kinase 1
A_87_P091046	28.482655	4.8320117	28.482655	up		Contig2144 WL [CO635515]	ENSGALT00000089212
A_87_P309663	4.6539025	2.218441	4.6539025	up		Rep: Shattering - Oryza barthii, partial (5%) [TC421600]
A_87_P024067	36.87108	5.2044177	36.87108	up	MTM1			myotubularin 1
A_87_P032556	4.886785	2.2888856	4.886785	up	EIF2AK4	eukaryotic translation initiation factor 2 alpha kinase 4 [Source:HGNC Symbol;Acc:HGNC:19687] [ENSGALT00000015663]	ENSGALT00000015663	eukaryotic translation initiation factor 2 alpha kinase 4
A_87_P257883	25.723783	4.685031	25.723783	up	ITGA11	integrin subunit alpha 11 [Source:HGNC Symbol;Acc:HGNC:6136] [ENSGALT00000012997]	ENSGALT00000012997	integrin subunit alpha 11
A_87_P213423	4.471716	2.1608286	4.471716	up	PPM1K	protein phosphatase, Mg2+/Mn2+ dependent 1K [Source:HGNC Symbol;Acc:HGNC:25415] [ENSGALT00000018386]	ENSGALT00000018386	protein phosphatase, Mg2+/Mn2+ dependent 1K
A_87_P303773	38.52355	5.2676687	38.52355	up		GB
A_87_P014561	38.762554	5.276592	38.762554	up	ABLIM1	Rep: Actin-binding LIM protein 1 (Actin-binding LIM protein family member 1) (abLIM-1) (Actin-binding double zinc finger protein) (LIMAB1) (Limatin). - Gallus gallus, partial (22%) [TC428575]		actin binding LIM protein 1
A_87_P014146	13.5351715	3.7586412	13.5351715	up		603734428F1 CSEQCHN56 Gallus gallus cDNA clone ChEST622g7 5', mRNA sequence [BU303600]
A_87_P012393	30.009745	4.907359	30.009745	up		Rep: Exosome complex exonuclease RRP45 - Saccharomyces cerevisiae (Baker's yeast), partial (5%) [TC442808]
A_87_P078311	16.158957	4.014262	16.158957	up		regulator of G protein signaling 21 [Source:HGNC Symbol;Acc:HGNC:26839] [ENSGALT00000040159]	ENSGALT00000040159
A_87_P109658	38.50439	5.266951	38.50439	up	LOC418544	cystathionine beta-synthase-like [Source:NCBI gene;Acc:418544] [ENSGALT00000026104]	ENSGALT00000026104	cystathionine beta-synthase-like
A_87_P012927	37.534157	5.230132	37.534157	up	SLC6A7	Rep: Sodium-dependent proline transporter (Solute carrier family 6 member 7). - Gallus gallus, partial (98%) [TC398983]		solute carrier family 6 member 7
A_87_P058776	36.5526	5.191902	36.5526	up	GLP2R	Gallus gallus glucagon-like peptide 2 receptor (GLP2R), mRNA [NM_001163248]	ENSGALT00000066692	glucagon-like peptide 2 receptor
A_87_P072196	36.00787	5.1702404	36.00787	up
A_87_P104843	17.980577	4.1683674	17.980577	up	LOC414835	Gallus gallus cHz-cadherin (LOC414835), mRNA [NM_001001754]	ENSGALT00000058348	cHz-cadherin
A_87_P078291	3.750294	1.9070036	3.750294	up	CRB1	PREDICTED: Gallus gallus crumbs 1, cell polarity complex component (CRB1), transcript variant X2, mRNA [XM_015290380]		crumbs 1, cell polarity complex component
A_87_P099326	2.4442873	1.2894138	2.4442873	up	CALHM5	Gallus gallus calcium homeostasis modulator family member 5 (CALHM5), mRNA [NM_001079492]	ENSGALT00000067847	calcium homeostasis modulator family member 5
A_87_P312177	27.586739	4.785903	27.586739	up		GB
A_87_P128823	35.36286	5.144163	35.36286	up	TERT	Gallus gallus telomerase reverse transcriptase (TERT), mRNA [NM_001031007]	ENSGALT00000076806	telomerase reverse transcriptase
A_87_P023389	10.119823	3.3391123	10.119823	up	SPATA6L	PREDICTED: Gallus gallus spermatogenesis associated 6 (SPATA6), transcript variant X2, mRNA [XM_025153114]		spermatogenesis associated 6 like
A_87_P090786	36.05727	5.1722183	36.05727	up		GB	ENSGALT00000056008
A_87_P173958	12.557102	3.6504316	12.557102	up
A_87_P065466	14.193242	3.8271322	14.193242	up		transmembrane protein 240 [Source:HGNC Symbol;Acc:HGNC:25186] [ENSGALT00000049459]	ENSGALT00000049459
A_87_P023116	19.548883	4.2890143	19.548883	up		603767219F1 CSEQRBN13 Gallus gallus cDNA clone ChEST695e5 5', mRNA sequence [BU448080]	ENSGALT00000072624
A_87_P023315	38.23891	5.2569695	38.23891	up		Rep: Protein mago nashi homolog - Xenopus laevis (African clawed frog), partial (20%) [TC422256]
A_87_P071171	53.11715	5.731106	53.11715	up	CYP2W2	cytochrome P450 family 2 subfamily W member 1 [Source:HGNC Symbol;Acc:HGNC:20243] [ENSGALT00000090340]	ENSGALT00000090340	cytochrome P450, family 2, subfamily W, polypeptide 2
A_87_P006553	18.640472	4.2203665	18.640472	up	FLVCR1	feline leukemia virus subgroup C cellular receptor 1 [Source:HGNC Symbol;Acc:HGNC:24682] [ENSGALT00000015952]	ENSGALT00000015952	feline leukemia virus subgroup C cellular receptor 1
A_87_P084756	6.635793	2.730269	6.635793	up	ITPKA	Gallus gallus inositol-trisphosphate 3-kinase A (ITPKA), mRNA [NM_204881]	ENSGALT00000059338	inositol-trisphosphate 3-kinase A
A_87_P100941	2.008073	1.0058118	2.008073	up	TNFRSF14	tumor necrosis factor receptor superfamily, member 14 [Source:NCBI gene;Acc:420403] [ENSGALT00000084155]	ENSGALT00000084155	tumor necrosis factor receptor superfamily, member 14
A_87_P096106	5.3806453	2.4277792	5.3806453	up		gPGC_EST04753 Embryonic gonadal PGC cDNA Library Gallus gallus cDNA 5', mRNA sequence [DR414911]	ENSGALT00000022602
A_87_P064721	6.454858	2.6903853	6.454858	up	ROBO3	roundabout guidance receptor 3 [Source:HGNC Symbol;Acc:HGNC:13433] [ENSGALT00000086702]	ENSGALT00000086702	roundabout guidance receptor 3
A_87_P007855	9.231911	3.2066293	9.231911	up	ENTPD4	ectonucleoside triphosphate diphosphohydrolase 4 [Source:HGNC Symbol;Acc:HGNC:14573] [ENSGALT00000000531]	ENSGALT00000000531	ectonucleoside triphosphate diphosphohydrolase 4
A_87_P028306	12.867457	3.685655	12.867457	up	SACS	sacsin molecular chaperone [Source:HGNC Symbol;Acc:HGNC:10519] [ENSGALT00000027658]	ENSGALT00000027658	sacsin molecular chaperone
A_87_P117183	17.118366	4.097473	17.118366	up	EYA2	Gallus gallus EYA transcriptional coactivator and phosphatase 2 (EYA2), mRNA [NM_204915]	ENSGALT00000050872	EYA transcriptional coactivator and phosphatase 2
A_87_P006876	5.342464	2.4175053	5.342464	up	LOC419584	discoidin, CUB and LCCL domain-containing protein 1-like [Source:NCBI gene;Acc:419584] [ENSGALT00000044183]	ENSGALT00000044183	discoidin, CUB and LCCL domain-containing protein 1-like
A_87_P063956	57.73986	5.8514957	57.73986	up	FMOD	Gallus gallus fibromodulin (FMOD), mRNA [NM_204967]	ENSGALT00000080403	fibromodulin
A_87_P073071	34.14294	5.0935154	34.14294	up	PDGFRB	platelet derived growth factor receptor beta [Source:HGNC Symbol;Acc:HGNC:8804] [ENSGALT00000067683]	ENSGALT00000067683	platelet derived growth factor receptor beta
A_87_P303558	10.228205	3.354481	10.228205	up	SPTB	spectrin beta, erythrocytic [Source:HGNC Symbol;Acc:HGNC:11274] [ENSGALT00000056882]	ENSGALT00000056882	spectrin beta, erythrocytic
A_87_P078796	39.46348	5.3024464	39.46348	up
A_87_P060581	5.4354916	2.4424105	5.4354916	up	ACVR1B	activin A receptor type 1B [Source:HGNC Symbol;Acc:HGNC:172] [ENSGALT00000057327]	ENSGALT00000057327	activin A receptor type 1B
A_87_P086221	3.7458344	1.9052871	3.7458344	up	TMX1	thioredoxin related transmembrane protein 1 [Source:HGNC Symbol;Acc:HGNC:15487] [ENSGALT00000032442]	ENSGALT00000032442	thioredoxin related transmembrane protein 1
A_87_P226948	7.3802056	2.883661	7.3802056	up		603604384F1 CSEQCHN55 Gallus gallus cDNA clone ChEST584g21 5', mRNA sequence [BU286830]
A_87_P064226	3.4864764	1.8017697	3.4864764	up		Rep: Predicted protein - Ostreococcus lucimarinus (strain CCE9901), partial (3%) [TC394051]
A_87_P154618	38.219048	5.25622	38.219048	up		Rep: Protein FAM65A. - Gallus gallus, partial (94%) [TC379770]
A_87_P013188	37.873524	5.243118	37.873524	up
A_87_P017025	30.377094	4.924912	30.377094	up
A_87_P128323	26.847698	4.7467265	26.847698	up	PLCH1	phospholipase C eta 1 [Source:HGNC Symbol;Acc:HGNC:29185] [ENSGALT00000016784]	ENSGALT00000016784	phospholipase C eta 1
A_87_P101971	12.880642	3.6871326	12.880642	up
A_87_P091652	25.804289	4.689539	25.804289	up	CD72	Gallus gallus CD72 molecule (CD72), mRNA [NM_205052]	ENSGALT00000008343	CD72 molecule
A_87_P135098	20.04298	4.325025	20.04298	up		Rep: Thromboxane-A synthase (EC 5.3.99.5) (TXA synthase) (TXS) (Cytochrome P450 5A1). - Gallus gallus, partial (97%) [TC396783]
A_87_P013040	35.55757	5.152085	35.55757	up		603737174F1 CSEQCHN56 Gallus gallus cDNA clone ChEST628d19 5', mRNA sequence [BU302842]
A_87_P004731	36.96682	5.208159	36.96682	up	C1orf228	armadillo-like helical domain containing 1 [Source:HGNC Symbol;Acc:HGNC:34345] [ENSGALT00000033166]	ENSGALT00000033166	chromosome 1 open reading frame 228
A_87_P306868	6.678585	2.7395425	6.678585	up		GB
A_87_P302158	27.36492	4.7742558	27.36492	up		GB
A_87_P015908	47.906452	5.582148	47.906452	up	TOP3B			DNA topoisomerase III beta
A_87_P147633	38.547394	5.2685614	38.547394	up		spleen_EST02915 Spleen cDNA Library Gallus gallus cDNA 3', mRNA sequence [CO767189]
A_87_P225463	8.012935	3.0023308	8.012935	up	SMG7	SMG7, nonsense mediated mRNA decay factor [Source:HGNC Symbol;Acc:HGNC:16792] [ENSGALT00000072949]	ENSGALT00000072949	SMG7, nonsense mediated mRNA decay factor
A_87_P024968	37.29004	5.2207184	37.29004	up			ENSGALT00000090299
A_87_P122328	4.9188914	2.2983332	4.9188914	up		603526551F1 CSEQCHN69 Gallus gallus cDNA clone ChEST474e13 5', mRNA sequence [BU353802]
A_87_P010804	36.359737	5.18427	36.359737	up		Rep: Chromosome undetermined SCAF10300, whole genome shotgun sequence - Tetraodon nigroviridis (Green puffer), partial (3%) [TC384797]
A_87_P009352	8.018516	3.0033352	8.018516	up	IGF1	Gallus gallus insulin like growth factor 1 (IGF1), mRNA [NM_001004384]	ENSGALT00000020816	insulin like growth factor 1
A_87_P087626	5.999821	2.5849195	5.999821	up
A_87_P166988	6.7718797	2.7595563	6.7718797	up	SPTBB4L	spectrin beta chain, brain 4-like [Source:NCBI gene;Acc:421441] [ENSGALT00000080936]	ENSGALT00000080936	spectrin beta chain, brain 4-like
A_87_P038058	35.26076	5.1399918	35.26076	up	VIT	Gallus gallus vitrin (VIT), mRNA [NM_001024580]	ENSGALT00000051191	vitrin
A_87_P250273	19.228724	4.265191	19.228724	up	ITGB2	Gallus gallus integrin subunit beta 2 (ITGB2), mRNA [NM_205251]	ENSGALT00000012144	integrin subunit beta 2
A_87_P075325	32.44847	5.0200787	32.44847	up
A_87_P239668	2.9550476	1.5631814	2.9550476	up	MBNL2	Gallus gallus muscleblind like splicing regulator 2 (MBNL2), transcript variant 1, mRNA [NM_001081700]	ENSGALT00000042993	muscleblind like splicing regulator 2
A_87_P122543	34.554867	5.110817	34.554867	up	NR1D2			nuclear receptor subfamily 1 group D member 2
A_87_P056581	35.115757	5.1340466	35.115757	up	FABP4	Gallus gallus fatty acid binding protein 4 (FABP4), mRNA [NM_204290]	ENSGALT00000048096	fatty acid binding protein 4
A_87_P156948	19.48839	4.284543	19.48839	up		testis_EST00814 Testis cDNA Library Gallus gallus cDNA 3', mRNA sequence [CO769717]
A_87_P116138	9.489363	3.2463112	9.489363	up	MAT1A	Gallus gallus methionine adenosyltransferase 1A (MAT1A), mRNA [NM_001199519]	ENSGALT00000003908	methionine adenosyltransferase 1A
A_87_P008758	31.79152	4.99057	31.79152	up		potassium voltage-gated channel, Shaw-related subfamily, member 4 [Source:NCBI gene;Acc:419806] [ENSGALT00000000545]	ENSGALT00000061883
A_87_P015328	9.209416	3.2031097	9.209416	up
A_87_P155438	14.229611	3.8308244	14.229611	up		Rep: CG5261-PB, isoform B - Drosophila melanogaster (Fruit fly), partial (4%) [TC393205]	ENSGALT00000061986
A_87_P075111	14.108809	3.8185244	14.108809	up		PREDICTED: Gallus gallus polycystin 1 like 2 (PKD1L2), mRNA [XM_025154389]	ENSGALT00000008727
A_87_P017728	12.691096	3.6657448	12.691096	up	OSBPL9	oxysterol binding protein like 9 [Source:HGNC Symbol;Acc:HGNC:16386] [ENSGALT00000017177]	ENSGALT00000017177	oxysterol binding protein like 9
A_87_P008748	8.982057	3.1670458	8.982057	up	CSPG5	Gallus gallus chondroitin sulfate proteoglycan 5 (CSPG5), mRNA [NM_204719]	ENSGALT00000058144	chondroitin sulfate proteoglycan 5
A_87_P190603	38.98553	5.284867	38.98553	up	MYH1E	Gallus gallus myosin, heavy chain 1E, skeletal muscle (MYH1E), mRNA [NM_001013397]	ENSGALT00000071979	myosin, heavy chain 1E, skeletal muscle
A_87_P076061	2.5040994	1.3242918	2.5040994	up		Rep: E3 ubiquitin-protein ligase NEDD4 (EC 6.3.2.-). - Gallus gallus, partial (7%) [TC439890]
A_87_P028743	34.44295	5.106137	34.44295	up	SLC22A2	solute carrier family 22 (organic cation transporter), member 2 [Source:NCBI gene;Acc:421583] [ENSGALT00000018976]	ENSGALT00000018976	solute carrier family 22 (organic cation transporter), member 2
A_87_P117353	8.406544	3.0715127	8.406544	up	RBM10			RNA binding motif protein 10
A_87_P305393	46.862083	5.550349	46.862083	up
A_87_P105858	39.626534	5.308395	39.626534	up		LHFPL tetraspan subfamily member 3 [Source:HGNC Symbol;Acc:HGNC:6589] [ENSGALT00000081575]	ENSGALT00000081575
A_87_P060426	5.0584188	2.3386865	5.0584188	up		Rep: A-kinase anchor protein 8 (A-kinase anchor protein 95 kDa) (AKAP 95). - Gallus gallus, complete [TC386222]
A_87_P162313	8.098972	3.0177388	8.098972	up		tryptophanyl tRNA synthetase 2, mitochondrial [Source:HGNC Symbol;Acc:HGNC:12730] [ENSGALT00000023834]	ENSGALT00000023834
A_87_P024631	2.7397504	1.4540445	2.7397504	up		Rep: Integrin beta-1-binding protein 1 (Integrin cytoplasmic domain- associated protein 1) (ICAP-1). - Gallus gallus, partial (38%) [TC410888]
A_87_P016500	2.551058	1.3510958	2.551058	up		603370122F1 CSEQRBN19 Gallus gallus cDNA clone ChEST275l6 5', mRNA sequence [BU465344]
A_87_P113518	37.933407	5.245397	37.933407	up	LOC419840			uncharacterized LOC419840
A_87_P178433	8.498285	3.0871718	8.498285	up	LRRC38	leucine rich repeat containing 38 [Source:HGNC Symbol;Acc:HGNC:27005] [ENSGALT00000006520]	ENSGALT00000006520	leucine rich repeat containing 38
A_87_P103768	16.834856	4.0733795	16.834856	up		spleen_EST02501 Spleen cDNA Library Gallus gallus cDNA 3', mRNA sequence [CO766775]
ETG05_36762	33.251873	5.0553637	33.251873	up
A_87_P066931	55.124115	5.7846117	55.124115	up	GLP2R	Gallus gallus glucagon-like peptide 2 receptor (GLP2R), mRNA [NM_001163248]	ENSGALT00000057328	glucagon-like peptide 2 receptor
A_87_P305263	115.5601	6.8524995	115.5601	up		GB
A_87_P135118	43.529057	5.443907	43.529057	up	LOC396098	Gallus gallus B6.1 (LOC396098), mRNA [NM_205182]	ENSGALT00000036845	B6.1
A_87_P249063	9.712148	3.2797904	9.712148	up	ATP6V1A	Gallus gallus ATPase H+ transporting V1 subunit A (ATP6V1A), mRNA [NM_204974]	ENSGALT00000023895	ATPase H+ transporting V1 subunit A
A_87_P035233	8.457305	3.080198	8.457305	up	RHCG	Gallus gallus Rh family C glycoprotein (RHCG), mRNA [NM_001004370]	ENSGALT00000010720	Rh family C glycoprotein
A_87_P111498	24.4041	4.6090517	24.4041	up	GRIA4	Gallus gallus glutamate ionotropic receptor AMPA type subunit 4 (GRIA4), transcript variant 1, mRNA [NM_001113186]	ENSGALT00000059426	glutamate ionotropic receptor AMPA type subunit 4
A_87_P304783	5.122421	2.3568258	5.122421	up		GB
A_87_P022392	20.8717	4.3834763	20.8717	up	SYT8	synaptotagmin 8 [Source:HGNC Symbol;Acc:HGNC:19264] [ENSGALT00000010657]	ENSGALT00000010657	synaptotagmin 8
A_87_P017401	6.129893	2.615862	6.129893	up	KMT2E	Rep: MLL5 protein (Myeloid/lymphoid or mixed-lineage leukemia 5 (Trithorax homolog, Drosophila), isoform CRA_b) - Homo sapiens (Human), partial (5%) [TC417155]		lysine methyltransferase 2E
A_87_P074886	6.302113	2.6558356	6.302113	up	SHCBP1	SHC binding and spindle associated 1 [Source:HGNC Symbol;Acc:HGNC:29547] [ENSGALT00000007069]	ENSGALT00000007069	SHC binding and spindle associated 1
A_87_P063036	27.621244	4.7877064	27.621244	up	KRT10	keratin, type I cytoskeletal 10-like [Source:NCBI gene;Acc:771977] [ENSGALT00000006128]	ENSGALT00000006128	keratin, type I cytoskeletal 10-like
A_87_P023970	36.746098	5.199519	36.746098	up
A_87_P089671	8.391797	3.0689797	8.391797	up	OR14A16L42	olfactory receptor 14A16-like 42 [Source:NCBI gene;Acc:429310] [ENSGALT00000088807]	ENSGALT00000088807	olfactory receptor 14A16-like 42
A_87_P110438	36.81493	5.202219	36.81493	up
A_87_P158033	38.34801	5.26108	38.34801	up		Rep: Actin filament-associated protein 1-like 2. - Gallus gallus, partial (95%) [TC380107]
A_87_P024114	53.881836	5.751727	53.881836	up
A_87_P027545	41.058586	5.359612	41.058586	up	RAPGEF1	Rap guanine nucleotide exchange factor 1 [Source:HGNC Symbol;Acc:HGNC:4568] [ENSGALT00000005891]	ENSGALT00000005891	Rap guanine nucleotide exchange factor 1
A_87_P095276	36.512596	5.1903224	36.512596	up	ARHGEF38	Rho guanine nucleotide exchange factor 38 [Source:NCBI gene;Acc:428744] [ENSGALT00000077403]	ENSGALT00000077403	Rho guanine nucleotide exchange factor 38
A_87_P016992	4.422036	2.1447108	4.422036	up	LOC100857946			uncharacterized LOC100857946
A_87_P113498	15.506676	3.9548175	15.506676	up	NR1H4	Gallus gallus nuclear receptor subfamily 1 group H member 4 (NR1H4), mRNA [NM_204113]	ENSGALT00000018929	nuclear receptor subfamily 1 group H member 4
A_87_P067301	6.668364	2.7373328	6.668364	up	RECQL5	Gallus gallus RecQ like helicase 5 (RECQL5), mRNA [NM_204102]	ENSGALT00000003814	RecQ like helicase 5
A_87_P125068	3.9413416	1.9786868	3.9413416	up		RJB065H03.ab1 RJtestis Gallus gallus cDNA 5', mRNA sequence [CN229023]
A_87_P096051	7.811639	2.9656253	7.811639	up	PDCL2	phosducin like 2 [Source:HGNC Symbol;Acc:HGNC:29524] [ENSGALT00000022383]	ENSGALT00000022383	phosducin like 2
A_87_P014889	13.8456745	3.7913635	13.8456745	up	TPPP			tubulin polymerization promoting protein
A_87_P109168	5.427989	2.4404178	5.427989	up		603780501F1 CSEQCHN34 Gallus gallus cDNA clone ChEST728a2 5', mRNA sequence [BU244462]
A_87_P111958	12.241577	3.6137176	12.241577	up	LOC419074	F-box/WD repeat-containing protein 7-like [Source:NCBI gene;Acc:419074] [ENSGALT00000068101]	ENSGALT00000068101	F-box/WD repeat-containing protein 7-like
A_87_P010604	6.0047507	2.5861044	6.0047507	up	HPS3	HPS3, biogenesis of lysosomal organelles complex 2 subunit 1 [Source:HGNC Symbol;Acc:HGNC:15597] [ENSGALT00000082756]	ENSGALT00000082756	HPS3, biogenesis of lysosomal organelles complex 2 subunit 1
A_87_P131703	7.7617455	2.956381	7.7617455	up
A_87_P030104	12.913516	3.69081	12.913516	up	MB	603405396F1 CSEQCHN60 Gallus gallus cDNA clone ChEST308o23 5', mRNA sequence [BU309578]		myoglobin
A_87_P132183	32.632008	5.028216	32.632008	up
A_87_P304393	35.86433	5.164478	35.86433	up		GB
A_87_P113963	3.937259	1.9771916	3.937259	up	ITGA4			integrin subunit alpha 4
A_87_P135013	12.9062	3.6899924	12.9062	up	LRRK2	Gallus gallus leucine rich repeat kinase 2 (LRRK2), mRNA [NM_001287193]	ENSGALT00000011599	leucine rich repeat kinase 2
A_87_P018781	29.119864	4.8639317	29.119864	up
A_87_P291158	9.344219	3.2240741	9.344219	up	SZRD1	Gallus gallus SUZ RNA binding domain containing 1 (SZRD1), mRNA [NM_001030880]	ENSGALT00000005925	SUZ RNA binding domain containing 1
A_87_P066911	84.437485	6.3998117	84.437485	up
A_87_P059811	95.73905	6.5810356	95.73905	up		chromosome 15 open reading frame 48 [Source:HGNC Symbol;Acc:HGNC:29898] [ENSGALT00000085616]	ENSGALT00000085616
A_87_P011052	39.858707	5.316823	39.858707	up
A_87_P289858	4.7826853	2.2578208	4.7826853	up		GGEZLB1026D02.g Limb Bud - LB1 Gallus gallus cDNA clone GGEZLB1026D02, mRNA sequence [CD765191]
A_87_P151593	31.386362	4.972066	31.386362	up		603209036F1 CSEQRBN11 Gallus gallus cDNA clone ChEST185g10 5', mRNA sequence [BU437509]
A_87_P024620	2.1586952	1.1101595	2.1586952	up	ECHDC1	Gallus gallus ethylmalonyl-CoA decarboxylase 1 (ECHDC1), transcript variant 1, mRNA [NM_001305109]	ENSGALT00000023937	ethylmalonyl-CoA decarboxylase 1
A_87_P062986	2.9706504	1.5707788	2.9706504	up	PCGF2	Gallus gallus polycomb group ring finger 2 (PCGF2), mRNA [NM_001281515]	ENSGALT00000074503	polycomb group ring finger 2
A_87_P123908	39.66355	5.309742	39.66355	up
A_87_P105218	5.447059	2.4454775	5.447059	up	FAM91A1	family with sequence similarity 91 member A1 [Source:HGNC Symbol;Acc:HGNC:26306] [ENSGALT00000059730]	ENSGALT00000059730	family with sequence similarity 91 member A1
A_87_P091566	28.332438	4.824383	28.332438	up	LOC427400	PREDICTED: Gallus gallus uncharacterized LOC427400 (LOC427400), mRNA [XM_424974]		uncharacterized LOC427400
A_87_P016473	29.345469	4.875066	29.345469	up		603606625F1 CSEQCHN55 Gallus gallus cDNA clone ChEST589b7 5', mRNA sequence [BU286746]
A_87_P017112	30.087856	4.9111094	30.087856	up	ZGPAT	zinc finger CCCH-type and G-patch domain containing [Source:NCBI gene;Acc:419260] [ENSGALT00000009828]	ENSGALT00000009828	zinc finger CCCH-type and G-patch domain containing
A_87_P018891	39.21217	5.2932296	39.21217	up
A_87_P036637	3.2819924	1.714572	3.2819924	up	MFN1	Gallus gallus mitofusin 1 (MFN1), mRNA [NM_001012931]	ENSGALT00000055822	mitofusin 1
A_87_P016318	14.589042	3.8668132	14.589042	up	SETD9	603209371F1 CSEQRBN11 Gallus gallus cDNA clone ChEST186m17 5', mRNA sequence [BU442521]		SET domain containing 9
A_87_P078721	22.479828	4.490559	22.479828	up		AJ443956 dkfz426 Gallus gallus cDNA clone 39a3r1, mRNA sequence [AJ443956]
A_87_P035658	38.55756	5.268942	38.55756	up	ZPBP	Gallus gallus zona pellucida binding protein (ZPBP), mRNA [NM_001030380]	ENSGALT00000037078	zona pellucida binding protein
A_87_P135643	4.12768	2.045331	4.12768	up	KIAA0753			KIAA0753
A_87_P274073	3.8642519	1.9501891	3.8642519	up	KLHL9	Gallus gallus kelch like family member 9 (KLHL9), mRNA [NM_001031116]	ENSGALT00000061100	kelch like family member 9
A_87_P013373	37.347713	5.222948	37.347713	up		Rep: Permease of the major facilitator family, related - Pyrococcus abyssi, partial (5%) [TC439805]
A_87_P009296	35.843628	5.163645	35.843628	up
A_87_P016694	62.286697	5.960852	62.286697	up
A_87_P094271	4.8427744	2.2758338	4.8427744	up	TENT5D	terminal nucleotidyltransferase 5D [Source:HGNC Symbol;Acc:HGNC:28399] [ENSGALT00000011594]	ENSGALT00000011594	terminal nucleotidyltransferase 5D
A_87_P018739	24.248322	4.599813	24.248322	up
A_87_P012518	5.50629	2.4610806	5.50629	up		Rep: VMP4 protein - Volvox carteri f. nagariensis, partial (3%) [TC444313]
A_87_P177183	37.769733	5.2391586	37.769733	up
A_87_P311707	66.397	6.053046	66.397	up	AADACL4L1	arylacetamide deacetylase-like 4-like 1 [Source:NCBI gene;Acc:768580] [ENSGALT00000067129]	ENSGALT00000067129	arylacetamide deacetylase-like 4-like 1
A_87_P123938	50.004475	5.6439853	50.004475	up	ATN1	GGEZCB1012B05.g chicken breast muscle - CB1 Gallus gallus cDNA clone GGEZCB1012B05, mRNA sequence [CO504767]		atrophin 1
A_87_P092251	27.490694	4.7808714	27.490694	up	ARHGEF28	Rho guanine nucleotide exchange factor 28 [Source:HGNC Symbol;Acc:HGNC:30322] [ENSGALT00000024069]	ENSGALT00000024069	Rho guanine nucleotide exchange factor 28
A_87_P301818	11.026398	3.4628897	11.026398	up		GB
A_87_P195708	18.64958	4.2210712	18.64958	up	RXFP1	relaxin family peptide receptor 1 [Source:HGNC Symbol;Acc:HGNC:19718] [ENSGALT00000015353]	ENSGALT00000015353	relaxin family peptide receptor 1
A_87_P066896	19.10778	4.2560883	19.10778	up		Rep: M21 protein - Murine cytomegalovirus (strain K181), partial (8%) [TC436429]
A_87_P106858	8.069798	3.0125327	8.069798	up
A_87_P088451	11.9377165	3.577455	11.9377165	up		junctophilin 3 [Source:HGNC Symbol;Acc:HGNC:14203] [ENSGALT00000072180]	ENSGALT00000074463
A_87_P097761	34.99535	5.1290913	34.99535	up	SLC30A10	solute carrier family 30 member 10 [Source:HGNC Symbol;Acc:HGNC:25355] [ENSGALT00000043961]	ENSGALT00000043961	solute carrier family 30 member 10
A_87_P310627	35.013824	5.129853	35.013824	up		Rep: Thymus high mobility group box protein TOX. - Canis familiaris, partial (67%) [TC427198]
A_87_P022873	3.3658464	1.7509693	3.3658464	up	SEL1L	SEL1L, ERAD E3 ligase adaptor subunit [Source:HGNC Symbol;Acc:HGNC:10717] [ENSGALT00000017221]	ENSGALT00000017221	SEL1L, ERAD E3 ligase adaptor subunit
A_87_P097731	18.931343	4.242705	18.931343	up
A_87_P196873	8.790251	3.1359043	8.790251	up	UBE3B	Gallus gallus ubiquitin protein ligase E3B (UBE3B), mRNA [NM_001305644]	ENSGALT00000022472	ubiquitin protein ligase E3B
A_87_P008882	23.230482	4.537947	23.230482	up	CALB2	Gallus gallus calbindin 2 (CALB2), mRNA [NM_205316]	ENSGALT00000042987	calbindin 2
A_87_P112498	6.4199247	2.6825564	6.4199247	up
A_87_P175318	30.991848	4.953817	30.991848	up		Rep: Synaptonemal complex protein 3 (SCP-3). - Bos Taurus, partial (90%) [TC379517]
A_87_P011745	4.0926714	2.033043	4.0926714	up
A_87_P101656	34.232376	5.0972896	34.232376	up		von Willebrand factor D and EGF domains [Source:HGNC Symbol;Acc:HGNC:21897] [ENSGALT00000063474]	ENSGALT00000063474
A_87_P103343	65.86935	6.0415354	65.86935	up
A_87_P097436	34.586277	5.112128	34.586277	up	PLCB1	phospholipase C beta 1 [Source:HGNC Symbol;Acc:HGNC:15917] [ENSGALT00000051969]	ENSGALT00000051969	phospholipase C beta 1
A_87_P306688	6.1914716	2.6302824	6.1914716	up	CHIR-B3	Gallus gallus immunoglobulin-like receptor CHIR-B3 (CHIR-B3), mRNA [NM_001146134]	ENSGALT00000088553	immunoglobulin-like receptor CHIR-B3
A_87_P307708	67.32612	6.0730944	67.32612	up		spermatogenesis associated 16 [Source:HGNC Symbol;Acc:HGNC:29935] [ENSGALT00000052301]	ENSGALT00000052301
ETG09_48764	40.433243	5.33747	40.433243	up
A_87_P302078	32.20462	5.009196	32.20462	up		GB
A_87_P131923	44.248978	5.467572	44.248978	up	TARP			TCR gamma alternate reading frame protein
A_87_P015355	9.180314	3.1985435	9.180314	up		Rep: Receptor tyrosine kinase-like orphan receptor 2 - Gallus gallus (Chicken), complete [TC374713]
A_87_P306898	2.6002457	1.3786479	2.6002457	up		GB
A_87_P303258	32.814144	5.036246	32.814144	up		GB
A_87_P013763	39.626114	5.3083797	39.626114	up
A_87_P080607	19.53658	4.288106	19.53658	up	MARCH8	Gallus gallus membrane associated ring-CH-type finger 8 (MARCH8), transcript variant 1, mRNA [NM_001286368]	ENSGALT00000009430	membrane associated ring-CH-type finger 8
A_87_P015621	12.006037	3.585688	12.006037	up	EMILIN3	PREDICTED: Gallus gallus elastin microfibril interfacer 3 (EMILIN3), mRNA [XM_425694]		elastin microfibril interfacer 3
A_87_P068106	10.442921	3.3844533	10.442921	up	WDR31	Rep: WD repeat protein 31. - Gallus gallus, partial (91%) [TC388982]		WD repeat domain 31
A_87_P176054	9.918082	3.3100612	9.918082	up		ADAM metallopeptidase with thrombospondin type 1 motif 13 [Source:HGNC Symbol;Acc:HGNC:1366] [ENSGALT00000080807]	ENSGALT00000080807
A_87_P178523	32.9891	5.0439177	32.9891	up		Rep: Reverse transcriptase - Hadrurus hirsutus, partial (19%) [TC429843]
A_87_P308587	38.555344	5.268859	38.555344	up		Rep: Ryr2 protein - Mus musculus (Mouse), partial (7%) [TC422397]
A_87_P100446	6.80445	2.7664785	6.80445	up
A_87_P006611	48.01807	5.5855055	48.01807	up	ARNT2	aryl hydrocarbon receptor nuclear translocator 2 [Source:HGNC Symbol;Acc:HGNC:16876] [ENSGALT00000077401]	ENSGALT00000077401	aryl hydrocarbon receptor nuclear translocator 2
A_87_P005858	22.082394	4.4648247	22.082394	up
A_87_P066341	37.343124	5.2227707	37.343124	up	LRRC75A	leucine rich repeat containing 75A [Source:HGNC Symbol;Acc:HGNC:32403] [ENSGALT00000004146]	ENSGALT00000004146	leucine rich repeat containing 75A
A_87_P240363	4.4674277	2.1594443	4.4674277	up	RPS6KB1	Gallus gallus ribosomal protein S6 kinase B1 (RPS6KB1), mRNA [NM_001030721]	ENSGALT00000008348	ribosomal protein S6 kinase B1
A_87_P084447	3.420177	1.774071	3.420177	up	PDHX	Gallus gallus pyruvate dehydrogenase complex component X (PDHX), mRNA [NM_001031187]	ENSGALT00000072338	pyruvate dehydrogenase complex component X
A_87_P013530	36.908985	5.2059	36.908985	up
A_87_P303943	4.875018	2.2854075	4.875018	up		GB
A_87_P037253	15.994911	3.999541	15.994911	up	CCKBR	Gallus gallus cholecystokinin B receptor (CCKBR), mRNA [NM_001001742]	ENSGALT00000074982	cholecystokinin B receptor
A_87_P095241	4.4371824	2.149644	4.4371824	up	SGMS2	Gallus gallus sphingomyelin synthase 2 (SGMS2), mRNA [NM_001277826]	ENSGALT00000017148	sphingomyelin synthase 2
A_87_P011872	3.2913005	1.7186577	3.2913005	up	CCDC92	Rep: Chromosome 17 contig 1, DNA sequence - Ostreococcus tauri, partial (8%) [TC394253]		coiled-coil domain containing 92
A_87_P176683	2.0601356	1.0427393	2.0601356	up	MTHFD2L	methylenetetrahydrofolate dehydrogenase (NADP+ dependent) 2 like [Source:HGNC Symbol;Acc:HGNC:31865] [ENSGALT00000017642]	ENSGALT00000017642	methylenetetrahydrofolate dehydrogenase (NADP+ dependent) 2 like
A_87_P059306	36.602215	5.193859	36.602215	up	P3H2	Gallus gallus prolyl 3-hydroxylase 2 (P3H2), mRNA [NM_001001530]	ENSGALT00000046911	prolyl 3-hydroxylase 2
A_87_P076261	37.071075	5.212222	37.071075	up	HDC	Gallus gallus histidine decarboxylase (HDC), mRNA [NM_001293288]	ENSGALT00000038746	histidine decarboxylase
A_87_P058721	37.17134	5.216119	37.17134	up	CD4	Gallus gallus CD4 molecule (CD4), mRNA [NM_204649]	ENSGALT00000073906	CD4 molecule
A_87_P088481	31.868591	4.9940634	31.868591	up
A_87_P303673	37.78138	5.2396035	37.78138	up		Rep: F-box only protein 3. - Gallus gallus, partial (34%) [TC386285]
A_87_P275288	16.42216	4.037572	16.42216	up	XKRX	XK related X-linked [Source:NCBI gene;Acc:771005] [ENSGALT00000010722]	ENSGALT00000010722	XK related X-linked
A_87_P099451	35.148083	5.135374	35.148083	up			ENSGALT00000031707
A_87_P055441	10.163614	3.3453417	10.163614	up	SASH3	Gallus gallus SAM and SH3 domain containing 3 (SASH3), mRNA [NM_001031110]	ENSGALT00000069288	SAM and SH3 domain containing 3
A_87_P093621	22.26335	4.4765987	22.26335	up	FRMPD1	FERM and PDZ domain containing 1 [Source:HGNC Symbol;Acc:HGNC:29159] [ENSGALT00000037487]	ENSGALT00000037487	FERM and PDZ domain containing 1
A_87_P001054	10.682608	3.417192	10.682608	up		Rep: Transcriptional regulator, LysR family - Kineococcus radiotolerans SRS30216, partial (5%) [TC400407]
A_87_P014791	39.27208	5.295432	39.27208	up
A_87_P151243	37.040802	5.2110434	37.040802	up	PPFIA2	PTPRF interacting protein alpha 2 [Source:HGNC Symbol;Acc:HGNC:9246] [ENSGALT00000017834]	ENSGALT00000017834	PTPRF interacting protein alpha 2
A_87_P113953	33.860817	5.081545	33.860817	up
A_87_P021437	5.0577817	2.3385048	5.0577817	up		Rep: muscle-specific beta 1 integrin binding protein 2 - Danio rerio, partial (21%) [TC440183]
A_87_P040723	6.2981277	2.654923	6.2981277	up		neuronal pentraxin receptor [Source:HGNC Symbol;Acc:HGNC:7954] [ENSGALT00000082890]	ENSGALT00000082890
A_87_P159323	15.961455	3.9965203	15.961455	up		src kinase associated phosphoprotein 1 [Source:HGNC Symbol;Acc:HGNC:15605] [ENSGALT00000045466]	ENSGALT00000045466
A_87_P121688	37.062683	5.2118955	37.062683	up	RAP1GAP2	603140363F1 CSEQCHL15 Gallus gallus cDNA clone ChEST131m15 5', mRNA sequence [BU115445]		RAP1 GTPase activating protein 2
A_87_P055186	32.449963	5.020145	32.449963	up	ART7B	Gallus gallus GPI-anchored ADP-ribosyltransferase (ART7B), mRNA [NM_001114504]	ENSGALT00000031354	GPI-anchored ADP-ribosyltransferase
A_87_P012576	28.066277	4.8107657	28.066277	up
A_87_P101326	35.15236	5.1355495	35.15236	up			ENSGALT00000085481
A_87_P100781	32.349045	5.015651	32.349045	up
A_87_P113883	6.135557	2.6171944	6.135557	up	MLLT10	MLLT10, histone lysine methyltransferase DOT1L cofactor [Source:HGNC Symbol;Acc:HGNC:16063] [ENSGALT00000012873]	ENSGALT00000012873	MLLT10, histone lysine methyltransferase DOT1L cofactor
A_87_P140368	31.265472	4.9664984	31.265472	up	CD8A	Gallus gallus CD8a molecule (CD8A), mRNA [NM_205235]	ENSGALT00000052341	CD8a molecule
A_87_P217598	5.412583	2.4363172	5.412583	up	TMEM266	transmembrane protein 266 [Source:HGNC Symbol;Acc:HGNC:26763] [ENSGALT00000004657]	ENSGALT00000004657	transmembrane protein 266
A_87_P107718	56.123833	5.8105416	56.123833	up	FAM180A	family with sequence similarity 180 member A [Source:HGNC Symbol;Acc:HGNC:33773] [ENSGALT00000045864]	ENSGALT00000045864	family with sequence similarity 180 member A
A_87_P012188	13.274699	3.7306073	13.274699	up		Rep: Uncharacterized membrane protein - Prochlorococcus marinus, partial (8%) [TC387585]
A_87_P324722	21.808857	4.446842	21.808857	up		T-cell surface glycoprotein CD8 alpha chain-like [Source:NCBI gene;Acc:771804] [ENSGALT00000085770]	ENSGALT00000085726
A_87_P071661	2.5824432	1.3687366	2.5824432	up		Rep: Ubiquitin domain-containing protein UBFD1 (Ubiquitin-binding protein homolog). - Gallus gallus, complete [TC381836]
A_87_P020219	19.620451	4.2942863	19.620451	up	TTC25	tetratricopeptide repeat domain 25 [Source:NCBI gene;Acc:100857899] [ENSGALT00000005488]	ENSGALT00000005488	tetratricopeptide repeat domain 25
A_87_P154863	108.50048	6.7615576	108.50048	up
A_87_P007559	14.389657	3.8469603	14.389657	up		Rep: Fibroblast growth factor receptor substrate 3 (FGFR substrate 3) (Suc1-associated neurotrophic factor target 2) (SNT-2) (FGFR-signaling adaptor SNT2). - Gallus gallus, partial (97%) [TC378220]
A_87_P232983	38.292976	5.259008	38.292976	up	OVAL	Gallus gallus ovalbumin (SERPINB14) (OVAL), mRNA [NM_205152]	ENSGALT00000037195	ovalbumin (SERPINB14)
A_87_P092751	32.436752	5.0195575	32.436752	up	SHC3	SHC adaptor protein 3 [Source:HGNC Symbol;Acc:HGNC:18181] [ENSGALT00000017386]	ENSGALT00000017386	SHC adaptor protein 3
A_87_P134868	38.582737	5.2698836	38.582737	up	TMC2	transmembrane channel like 2 [Source:NCBI gene;Acc:428456] [ENSGALT00000046790]	ENSGALT00000046790	transmembrane channel like 2
A_87_P309917	34.740246	5.118536	34.740246	up	CCDC39	coiled-coil domain containing 39 [Source:NCBI gene;Acc:424969] [ENSGALT00000035401]	ENSGALT00000035401	coiled-coil domain containing 39
A_87_P035651	23.566658	4.5586753	23.566658	up	PRKD1	Gallus gallus protein kinase D1 (PRKD1), mRNA [NM_001031201]		protein kinase D1
A_87_P233558	7.5422087	2.914987	7.5422087	up	CPM	Gallus gallus carboxypeptidase M (CPM), mRNA [NM_001199625]	ENSGALT00000084246	carboxypeptidase M
A_87_P130313	3.5964575	1.8465766	3.5964575	up
A_87_P172558	39.306767	5.2967057	39.306767	up		Rep: Predicted protein - Nematostella vectensis (Starlet sea anemone), partial (69%) [TC431130]
A_87_P059286	14.484234	3.8564115	14.484234	up	AVP	Gallus gallus arginine vasopressin (AVP), mRNA [NM_205185]	ENSGALT00000022851	arginine vasopressin
A_87_P166483	7.7468534	2.9536104	7.7468534	up	TRIM25	Gallus gallus tripartite motif containing 25 (TRIM25), mRNA [NM_001318458]	ENSGALT00000004971	tripartite motif containing 25
A_87_P022579	39.590496	5.307082	39.590496	up
A_87_P249068	23.135935	4.5320635	23.135935	up	SLC7A9	Gallus gallus solute carrier family 7 member 9 (SLC7A9), mRNA [NM_001199133]	ENSGALT00000007533	solute carrier family 7 member 9
A_87_P063556	9.733357	3.2829375	9.733357	up		solute carrier family 41 member 1 [Source:HGNC Symbol;Acc:HGNC:19429] [ENSGALT00000001018]	ENSGALT00000001018
A_87_P061836	39.4711	5.302725	39.4711	up
A_87_P121278	26.731607	4.7404747	26.731607	up			ENSGALT00000075212
A_87_P021016	6.951975	2.797423	6.951975	up	STIM2	stromal interaction molecule 2 [Source:HGNC Symbol;Acc:HGNC:19205] [ENSGALT00000023186]	ENSGALT00000023186	stromal interaction molecule 2
A_87_P014537	27.53466	4.783177	27.53466	up
A_87_P089371	38.71188	5.2747045	38.71188	up
A_87_P035337	29.77852	4.8962	29.77852	up		thyroid peroxidase [Source:HGNC Symbol;Acc:HGNC:12015] [ENSGALT00000026405]	ENSGALT00000026405
A_87_P099526	38.467834	5.2655807	38.467834	up	GRIK2	glutamate ionotropic receptor kainate type subunit 2 [Source:HGNC Symbol;Acc:HGNC:4580] [ENSGALT00000066001]	ENSGALT00000066001	glutamate ionotropic receptor kainate type subunit 2
A_87_P104193	37.764877	5.238973	37.764877	up
A_87_P008682	44.54881	5.477315	44.54881	up
A_87_P107498	20.109402	4.329798	20.109402	up
A_87_P307418	26.054018	4.703434	26.054018	up		GB	ENSGALT00000082089
A_87_P148333	37.024593	5.210412	37.024593	up
A_87_P231918	35.48791	5.1492558	35.48791	up		nax18a06.y1 Chicken eye (embryo). Unnormalized (nax) Gallus gallus cDNA clone nax18a06 5', mRNA sequence [DR429513]
A_87_P028100	8.407477	3.071673	8.407477	up		603803109F1 CSEQCHN57 Gallus gallus cDNA clone ChEST777b3 5', mRNA sequence [BU395702]
A_87_P096451	20.654024	4.368351	20.654024	up	PROM1	prominin 1 [Source:NCBI gene;Acc:422825] [ENSGALT00000083541]	ENSGALT00000083541	prominin 1
A_87_P259633	12.307991	3.6215234	12.307991	up	CHN2	chimerin 2 [Source:NCBI gene;Acc:428437] [ENSGALT00000018199]	ENSGALT00000018199	chimerin 2
A_87_P271488	29.381804	4.876851	29.381804	up	C4	Gallus gallus complement 4 (C4), mRNA [NM_001077233]	ENSGALT00000049747	complement 4
A_87_P149278	36.508167	5.1901474	36.508167	up	NIT1	gPGC_EST07078 Embryonic gonadal PGC cDNA Library Gallus gallus cDNA 5', mRNA sequence [DR417236]		nitrilase 1
A_87_P304838	36.51063	5.1902447	36.51063	up
A_87_P026623	25.515503	4.673302	25.515503	up	RPS19	603213385F1 CSEQRBN13 Gallus gallus cDNA clone ChEST196i21 5', mRNA sequence [BU448998]		ribosomal protein S19
A_87_P106323	25.391926	4.666298	25.391926	up
A_87_P007429	11.927071	3.5761678	11.927071	up	CDIP1	Gallus gallus cell death-inducing p53 target 1 (CDIP1), mRNA [NM_001277612]	ENSGALT00000062389	cell death-inducing p53 target 1
A_87_P016511	37.800327	5.240327	37.800327	up
A_87_P012593	15.495278	3.9537568	15.495278	up
A_87_P079436	16.605156	4.0535593	16.605156	up	FAM159A	Rep: Lustrin A-like - Oryza sativa subsp. japonica (Rice), partial (4%) [TC383986]		family with sequence similarity 159 member A
A_87_P012436	4.0628133	2.022479	4.0628133	up	CREB3L2	cAMP responsive element binding protein 3 like 2 [Source:HGNC Symbol;Acc:HGNC:23720] [ENSGALT00000021004]	ENSGALT00000021004	cAMP responsive element binding protein 3 like 2
A_87_P324872	36.23994	5.1795087	36.23994	up		GB
A_87_P052821	22.534737	4.4940786	22.534737	up	CEL	Gallus gallus carboxyl ester lipase (CEL), mRNA [NM_001012997]	ENSGALT00000056488	carboxyl ester lipase
A_87_P013153	5.847307	2.5477724	5.847307	up	C18H17ORF67	Gallus gallus chromosome 18 open reading frame, human C17orf67 (C18H17ORF67), mRNA [NM_001278023]	ENSGALT00000078515	chromosome 18 open reading frame, human C17orf67
A_87_P102501	29.661177	4.890504	29.661177	up
A_87_P058696	38.63917	5.271992	38.63917	up	GPER1	Gallus gallus G protein-coupled estrogen receptor 1 (GPER1), mRNA [NM_001162405]	ENSGALT00000006465	G protein-coupled estrogen receptor 1
A_87_P085666	29.656853	4.8902936	29.656853	up
A_87_P076886	96.276596	6.589113	96.276596	up
A_87_P239393	55.29879	5.789176	55.29879	up	C1QTNF7	C1q and TNF related 7 [Source:HGNC Symbol;Acc:HGNC:14342] [ENSGALT00000023428]	ENSGALT00000023428	C1q and TNF related 7
A_87_P177743	5.128662	2.3585825	5.128662	up		Rep: PE-PGRS family protein - Mycobacterium tuberculosis (strain ATCC 25177 / H37Ra), partial (4%) [TC425574]
A_87_P309772	47.557735	5.571608	47.557735	up		GB
A_87_P301943	25.15082	4.6525335	25.15082	up		GB
A_87_P259003	7.439893	2.8952818	7.439893	up	STK31	serine/threonine kinase 31 [Source:HGNC Symbol;Acc:HGNC:11407] [ENSGALT00000017888]	ENSGALT00000017888	serine/threonine kinase 31
A_87_P080516	18.075508	4.1759644	18.075508	up	ELOVL3	Gallus gallus ELOVL fatty acid elongase 3 (ELOVL3), mRNA [NM_001318410]	ENSGALT00000044802	ELOVL fatty acid elongase 3
A_87_P014596	30.616285	4.9362273	30.616285	up	MFSD4A	Rep: Major facilitator superfamily domain-containing protein 4. - Gallus gallus, partial (98%) [TC386311]		major facilitator superfamily domain containing 4A
A_87_P163683	3.8116193	1.9304041	3.8116193	up	CDK12	cyclin dependent kinase 12 [Source:HGNC Symbol;Acc:HGNC:24224] [ENSGALT00000002657]	ENSGALT00000002657	cyclin dependent kinase 12
A_87_P063906	8.018777	3.0033822	8.018777	up	FOXP4L	forkhead box P4 [Source:HGNC Symbol;Acc:HGNC:20842] [ENSGALT00000058860]	ENSGALT00000058860	forkhead box protein P4-like
A_87_P024088	3.8416924	1.9417421	3.8416924	up	POLR3B	Gallus gallus RNA polymerase III subunit B (POLR3B), mRNA [NM_001321490]	ENSGALT00000020649	RNA polymerase III subunit B
A_87_P023877	2.7634907	1.4664917	2.7634907	up	TCF20	transcription factor 20 [Source:HGNC Symbol;Acc:HGNC:11631] [ENSGALT00000077781]	ENSGALT00000077781	transcription factor 20
A_87_P078836	3.6732008	1.8770378	3.6732008	up		Rep: PREDICTED: CDC14 homolog A isoform 6 - Pan troglodytes, partial (80%) [TC422905]
A_87_P175413	8.2555065	3.0453568	8.2555065	up	ZGPAT	zinc finger CCCH-type and G-patch domain containing [Source:NCBI gene;Acc:419260] [ENSGALT00000009828]	ENSGALT00000009828	zinc finger CCCH-type and G-patch domain containing
A_87_P012476	29.356682	4.875617	29.356682	up		Rep: Neuropeptide W precursor (Preproprotein L8) (PPL8) [Contains: Neuropeptide W-23 (NPW23) (L8); Neuropeptide W-30 (NPW30) (L8C)] - Rattus norvegicus (Rat), partial (9%) [TC398553]
A_87_P032632	7.35609	2.8789392	7.35609	up	SACS	sacsin molecular chaperone [Source:HGNC Symbol;Acc:HGNC:10519] [ENSGALT00000027658]	ENSGALT00000027658	sacsin molecular chaperone
A_87_P108803	35.311085	5.1420493	35.311085	up
A_87_P303543	37.162655	5.2157817	37.162655	up		solute carrier family 4 member 11 [Source:HGNC Symbol;Acc:HGNC:16438] [ENSGALT00000062841]	ENSGALT00000062841
A_87_P011020	20.527515	4.359487	20.527515	up
A_87_P174218	10.060637	3.3306499	10.060637	up	EPHA2	EPH receptor A2 [Source:HGNC Symbol;Acc:HGNC:3386] [ENSGALT00000072404]	ENSGALT00000072404	EPH receptor A2
A_87_P064876	30.91662	4.9503107	30.91662	up
A_87_P082146	5.162715	2.36813	5.162715	up	PARD3B	par-3 family cell polarity regulator beta [Source:HGNC Symbol;Acc:HGNC:14446] [ENSGALT00000067183]	ENSGALT00000067183	par-3 family cell polarity regulator beta
A_87_P177818	36.48684	5.1893044	36.48684	up		Rep: DENN domain-containing protein 2D. - Gallus gallus, partial (95%) [TC394154]
A_87_P176908	36.46637	5.1884947	36.46637	up
A_87_P192278	36.44637	5.187703	36.44637	up	ATP2B3	Gallus gallus ATPase plasma membrane Ca2+ transporting 3 (ATP2B3), mRNA [NM_205519]		ATPase plasma membrane Ca2+ transporting 3
A_87_P011780	23.653997	4.564012	23.653997	up
A_87_P028989	4.3357377	2.1162775	4.3357377	up	SLC8A1	Gallus gallus solute carrier family 8 member A1 (SLC8A1), mRNA [NM_001079473]	ENSGALT00000059616	solute carrier family 8 member A1
A_87_P177843	8.939546	3.1602015	8.939546	up	DCAF8	DDB1 and CUL4 associated factor 8 [Source:NCBI gene;Acc:429253] [ENSGALT00000061183]	ENSGALT00000061183	DDB1 and CUL4 associated factor 8
A_87_P029462	31.053677	4.956692	31.053677	up	MED9	603406601F1 CSEQCHN66 Gallus gallus cDNA clone ChEST314a2 5', mRNA sequence [BU337674]		mediator complex subunit 9
A_87_P079306	6.3331065	2.6629133	6.3331065	up	IPP	intracisternal A particle-promoted polypeptide [Source:HGNC Symbol;Acc:HGNC:6108] [ENSGALT00000016739]	ENSGALT00000016739	intracisternal A particle-promoted polypeptide
A_87_P016154	2.6648438	1.4140509	2.6648438	up
A_87_P053851	2.5569124	1.3544028	2.5569124	up	GNAL	Gallus gallus G protein subunit alpha L (GNAL), mRNA [NM_001008746]	ENSGALT00000022385	G protein subunit alpha L
A_87_P009489	13.204584	3.722967	13.204584	up	CSF1R	Gallus gallus colony stimulating factor 1 receptor (CSF1R), mRNA [NM_001321517]	ENSGALT00000009190	colony stimulating factor 1 receptor
A_87_P033266	24.879107	4.6368628	24.879107	up	SLC22A15L	solute carrier family 22 member 15-like [Source:NCBI gene;Acc:423653] [ENSGALT00000004559]	ENSGALT00000004559	solute carrier family 22 member 15-like
A_87_P079316	8.851858	3.1459804	8.851858	up	POMGNT1	protein O-linked mannose N-acetylglucosaminyltransferase 1 (beta 1,2-) [Source:HGNC Symbol;Acc:HGNC:19139] [ENSGALT00000016854]	ENSGALT00000016854	protein O-linked mannose N-acetylglucosaminyltransferase 1 (beta 1,2-)
A_87_P118063	6.022134	2.5902748	6.022134	up	ZMAT5	Gallus gallus zinc finger matrin-type 5 (ZMAT5), transcript variant 1, mRNA [NM_001277513]	ENSGALT00000054614	zinc finger matrin-type 5
A_87_P135558	38.644955	5.272208	38.644955	up	FAF1			Fas associated factor 1
A_87_P065111	8.137941	3.024664	8.137941	up		Rep: Transmembrane protease, serine 4 (EC 3.4.21.-) (Membrane-type serine protease 2) (MT-SP2). - Gallus gallus, partial (90%) [TC429883]
A_87_P176303	27.592237	4.7861905	27.592237	up		Rep: Acetyl-CoA carboxylase beta (EC 6.4.1.2) (EC 6.3.4.14) - Gallus gallus, partial (15%) [TC427228]	ENSGALT00000061031
A_87_P123661	3.2685096	1.708633	3.2685096	up		PREDICTED: Gallus gallus VPS37B, ESCRT-I subunit (VPS37B), mRNA [XM_415126]
A_87_P082506	34.458355	5.106782	34.458355	up	SCN1A	sodium voltage-gated channel alpha subunit 1 [Source:HGNC Symbol;Acc:HGNC:10585] [ENSGALT00000017814]	ENSGALT00000017814	sodium voltage-gated channel alpha subunit 1
A_87_P018882	19.337019	4.2732935	19.337019	up
A_87_P319022	2.7841785	1.4772516	2.7841785	up	KPNA5	karyopherin subunit alpha 5 [Source:HGNC Symbol;Acc:HGNC:6398] [ENSGALT00000024093]	ENSGALT00000024093	karyopherin subunit alpha 5
A_87_P070231	19.709288	4.3008037	19.709288	up		elastin microfibril interfacer 3 [Source:HGNC Symbol;Acc:HGNC:16123] [ENSGALT00000075849]	ENSGALT00000075849
A_87_P063371	27.31727	4.7717414	27.31727	up
A_87_P038004	8.046573	3.0083745	8.046573	up	IGF2BP1	Gallus gallus insulin like growth factor 2 mRNA binding protein 1 (IGF2BP1), mRNA [NM_205071]	ENSGALT00000052497	insulin like growth factor 2 mRNA binding protein 1
A_87_P023095	3.9071078	1.966101	3.9071078	up	MXI1			MAX interactor 1, dimerization protein
A_87_P178813	12.471001	3.6405053	12.471001	up
A_87_P144153	8.195489	3.03483	8.195489	up	CASQ2	Gallus gallus calsequestrin 2 (CASQ2), mRNA [NM_204526]	ENSGALT00000036952	calsequestrin 2
A_87_P079576	35.10892	5.1337657	35.10892	up	C8A	complement C8 alpha chain [Source:HGNC Symbol;Acc:HGNC:1352] [ENSGALT00000017633]	ENSGALT00000017633	complement C8 alpha chain
A_87_P024065	8.103561	3.018556	8.103561	up	CP	ceruloplasmin [Source:HGNC Symbol;Acc:HGNC:2295] [ENSGALT00000064199]	ENSGALT00000064199	ceruloplasmin
A_87_P064666	18.722767	4.226722	18.722767	up	CNR2	cannabinoid receptor 2 [Source:HGNC Symbol;Acc:HGNC:2160] [ENSGALT00000006562]	ENSGALT00000006562	cannabinoid receptor 2
A_87_P023151	12.586629	3.65382	12.586629	up	TUBGCP4			tubulin gamma complex associated protein 4
A_87_P037703	31.381466	4.971841	31.381466	up	GLI3	Gallus gallus GLI family zinc finger 3 (GLI3), mRNA [NM_001271903]	ENSGALT00000056531	GLI family zinc finger 3
A_87_P128273	2.2269254	1.1550531	2.2269254	up	MAP7	Gallus gallus microtubule associated protein 7 (MAP7), mRNA [NM_001031072]	ENSGALT00000077557	microtubule associated protein 7
A_87_P033937	26.227127	4.712988	26.227127	up		603121391F1 CSEQCHL22 Gallus gallus cDNA clone ChEST83f24 5', mRNA sequence [BU132294]
A_87_P084466	37.473972	5.227817	37.473972	up	LOC107053458	PREDICTED: Gallus gallus uncharacterized LOC107053458 (LOC107053458), ncRNA [XR_001466708]		uncharacterized LOC107053458
A_87_P288718	48.754868	5.6074743	48.754868	up		Rep: PDZ domain-containing protein 6 (Inturned planar cell polarity effector homolog). - Gallus gallus, partial (20%) [TC396009]
A_87_P210128	2.660746	1.4118308	2.660746	up	ADPGK	Gallus gallus ADP dependent glucokinase (ADPGK), mRNA [NM_001293210]	ENSGALT00000002757	ADP dependent glucokinase
A_87_P191733	14.062373	3.8137681	14.062373	up	LOC426218	Gallus gallus claw keratin-like (LOC426218), mRNA [NM_001277927]	ENSGALT00000045083	claw keratin-like
(+)E1A_r60_a104	27.934334	4.8039675	27.934334	up
A_87_P244208	37.376896	5.224075	37.376896	up	ATP2B3	Gallus gallus ATPase plasma membrane Ca2+ transporting 3 (ATP2B3), mRNA [NM_205519]		ATPase plasma membrane Ca2+ transporting 3
A_87_P301898	39.44722	5.3018517	39.44722	up		GB
A_87_P018806	10.715835	3.4216723	10.715835	up		Rep: MGC84748 protein - Xenopus laevis (African clawed frog), partial (11%) [TC408723]
A_87_P270033	19.617298	4.2940545	19.617298	up		Rep: Centromere protein S - Mus musculus (Mouse), partial (8%) [TC388761]
A_87_P100386	11.094281	3.4717443	11.094281	up	ASXL2	Gallus gallus ASXL transcriptional regulator 2 (ASXL2), mRNA [NM_001031096]	ENSGALT00000026678	ASXL transcriptional regulator 2
A_87_P105278	4.140291	2.0497322	4.140291	up		thyroglobulin [Source:HGNC Symbol;Acc:HGNC:11764] [ENSGALT00000085600]	ENSGALT00000085600
A_87_P134218	3.0109186	1.5902038	3.0109186	up	ENTPD1	Gallus gallus ectonucleoside triphosphate diphosphohydrolase 1 (ENTPD1), mRNA [NM_001305459]	ENSGALT00000072242	ectonucleoside triphosphate diphosphohydrolase 1
A_87_P305398	9.142504	3.1925893	9.142504	up		GB
A_87_P171153	29.269293	4.871316	29.269293	up	NFASC	Gallus gallus neurofascin (NFASC), transcript variant 2, mRNA [NM_001004493]	ENSGALT00000046955	neurofascin
A_87_P004721	4.1163425	2.041363	4.1163425	up	SYNE1	spectrin repeat containing, nuclear envelope 1 [Source:NCBI gene;Acc:421640] [ENSGALT00000065118]	ENSGALT00000065118	spectrin repeat containing, nuclear envelope 1
A_87_P035091	12.987955	3.6991024	12.987955	up	GDF9	Gallus gallus growth differentiation factor 9 (GDF9), mRNA [NM_206988]	ENSGALT00000039889	growth differentiation factor 9
A_87_P191408	46.606922	5.5424724	46.606922	up	LOC107056441	coronin-1B-like [Source:NCBI gene;Acc:107056441] [ENSGALT00000051778]	ENSGALT00000051778	coronin-1B-like
A_87_P078225	8.78158	3.1344805	8.78158	up		family with sequence similarity 102 member B [Source:NCBI gene;Acc:768922] [ENSGALT00000003019]	ENSGALT00000086291
A_87_P072481	37.589325	5.232251	37.589325	up	NRG2	neuregulin 2 [Source:HGNC Symbol;Acc:HGNC:7998] [ENSGALT00000060107]	ENSGALT00000060107	neuregulin 2
A_87_P092376	5.4059105	2.4345376	5.4059105	up	SLC1A1	solute carrier family 1 member 1 [Source:HGNC Symbol;Acc:HGNC:10939] [ENSGALT00000016558]	ENSGALT00000016558	solute carrier family 1 member 1
A_87_P177483	31.835493	4.992564	31.835493	up		Rep: Nuclear factor of activated T-cells, cytoplasmic 2 (T cell transcription factor NFAT1) (NFAT pre-existing subunit) (NF-ATp). - Gallus gallus, partial (98%) [TC393051]
A_87_P054256	37.000053	5.2094555	37.000053	up	GHRH	Gallus gallus growth hormone releasing hormone (GHRH), mRNA [NM_001040464]	ENSGALT00000006098	growth hormone releasing hormone
A_87_P305278	10.358741	3.3727767	10.358741	up	UBE3B	Gallus gallus ubiquitin protein ligase E3B (UBE3B), mRNA [NM_001305644]	ENSGALT00000022472	ubiquitin protein ligase E3B
A_87_P080801	7.609999	2.9278963	7.609999	up	CEP55	centrosomal protein 55 [Source:HGNC Symbol;Acc:HGNC:1161] [ENSGALT00000089638]	ENSGALT00000089638	centrosomal protein 55
A_87_P016997	36.40015	5.1858726	36.40015	up	VSTM2A	Rep: V-set and transmembrane domain-containing protein 2 precursor. - Canis familiaris, complete [TC380948]		V-set and transmembrane domain containing 2A
A_87_P237273	13.454503	3.7500172	13.454503	up	ANGPTL4	angiopoietin like 4 [Source:HGNC Symbol;Acc:HGNC:16039] [ENSGALT00000000877]	ENSGALT00000000877	angiopoietin like 4
A_87_P290118	5.1936207	2.3767407	5.1936207	up	CCDC17	Rep: OmpA/MotB precursor - Rhodopseudomonas palustris (strain BisB18), partial (5%) [TC439175]		coiled-coil domain containing 17
A_87_P010843	37.84946	5.242201	37.84946	up
A_87_P033051	11.025762	3.4628065	11.025762	up		603755948F1 CSEQCHN04 Gallus gallus cDNA clone ChEST666p11 5', mRNA sequence [BU214786]
A_87_P071556	35.872513	5.164807	35.872513	up
A_87_P302188	47.15895	5.5594597	47.15895	up		PREDICTED: Gallus gallus uncharacterized LOC101747923 (LOC101747923), ncRNA [XR_003073449]
A_87_P064251	3.6321852	1.8608378	3.6321852	up
A_87_P016171	33.3401	5.0591865	33.3401	up
A_87_P064671	33.068424	5.0473824	33.068424	up		603860633F1 CSEQCHN75 Gallus gallus cDNA clone ChEST871b10 5', mRNA sequence [BU380299]
A_87_P017958	24.473269	4.613135	24.473269	up	SEC14L5	SEC14 like lipid binding 5 [Source:HGNC Symbol;Acc:HGNC:29032] [ENSGALT00000003298]	ENSGALT00000003298	SEC14 like lipid binding 5
A_87_P168578	32.7755	5.034546	32.7755	up	NR4A3	nuclear receptor subfamily 4 group A member 3 [Source:HGNC Symbol;Acc:HGNC:7982] [ENSGALT00000022087]	ENSGALT00000022087	nuclear receptor subfamily 4 group A member 3
A_87_P251643	5.2776937	2.3999076	5.2776937	up	FAM193B	family with sequence similarity 193 member B [Source:HGNC Symbol;Acc:HGNC:25524] [ENSGALT00000062036]	ENSGALT00000062036	family with sequence similarity 193 member B
A_87_P037238	3.3527327	1.7453375	3.3527327	up	CRHR2	Gallus gallus corticotropin releasing hormone receptor 2 (CRHR2), mRNA [NM_204454]	ENSGALT00000009078	corticotropin releasing hormone receptor 2
A_87_P124933	11.668695	3.5445714	11.668695	up	RNF208	ring finger protein 208 [Source:HGNC Symbol;Acc:HGNC:25420] [ENSGALT00000014492]	ENSGALT00000014492	ring finger protein 208
A_87_P036253	11.2385845	3.4903884	11.2385845	up	XPO1	Rep: PREDICTED: exportin 1 (CRM1 homolog, yeast) - Gallus gallus, partial (33%) [TC373989]		exportin 1
A_87_P013236	2.9444292	1.5579879	2.9444292	up	SYNE1	spectrin repeat containing, nuclear envelope 1 [Source:NCBI gene;Acc:421640] [ENSGALT00000048947]	ENSGALT00000048947	spectrin repeat containing, nuclear envelope 1
A_87_P109078	19.046303	4.251439	19.046303	up		PREDICTED: Gallus gallus very large A-kinase anchor protein-like (LOC112530473), transcript variant X1, mRNA [XM_025144526]	ENSGALT00000087998
A_87_P177663	36.56803	5.192511	36.56803	up	AICDA	Gallus gallus activation induced cytidine deaminase (AICDA), mRNA [NM_001243222]	ENSGALT00000023094	activation induced cytidine deaminase
A_87_P018186	73.40334	6.197774	73.40334	up
A_87_P148668	16.80377	4.070713	16.80377	up	ES1ML2	ES1 protein homolog, mitochondrial-like 2 [Source:NCBI gene;Acc:422305] [ENSGALT00000012173]	ENSGALT00000012173	ES1 protein homolog, mitochondrial-like 2
A_87_P054526	21.478153	4.424798	21.478153	up	MCTS1	Gallus gallus MCTS1, re-initiation and release factor (MCTS1), mRNA [NM_001105675]	ENSGALT00000013871	MCTS1, re-initiation and release factor
A_87_P305858	10.809497	3.4342275	10.809497	up	LUZP1	leucine zipper protein 1 [Source:HGNC Symbol;Acc:HGNC:14985] [ENSGALT00000043867]	ENSGALT00000043867	leucine zipper protein 1
A_87_P303293	183.00508	7.51574	183.00508	up
A_87_P326497	30.4945	4.930477	30.4945	up		Rep: G protein-coupled receptor GPR35 - Rattus norvegicus (Rat), partial (10%) [TC407733]
A_87_P104598	29.29341	4.872504	29.29341	up
A_87_P008910	13.991909	3.806521	13.991909	up	NRCAM	Gallus gallus neuronal cell adhesion molecule (NRCAM), mRNA [NM_205266]	ENSGALT00000063987	neuronal cell adhesion molecule
A_87_P189863	33.005386	5.0446296	33.005386	up	DMXL2	Dmx like 2 [Source:HGNC Symbol;Acc:HGNC:2938] [ENSGALT00000058582]	ENSGALT00000058582	Dmx like 2
A_87_P079256	47.147354	5.559105	47.147354	up	BEST4	Gallus gallus bestrophin 4 (BEST4), mRNA [NM_001252125]	ENSGALT00000065724	bestrophin 4
A_87_P084371	38.63365	5.271786	38.63365	up	LOC107053432	PREDICTED: Gallus gallus uncharacterized LOC107053432 (LOC107053432), transcript variant X2, ncRNA [XR_003075437]		uncharacterized LOC107053432
A_87_P060361	34.993916	5.129032	34.993916	up
A_87_P062116	21.022757	4.39388	21.022757	up		Rep: Microtubule-associated serine/threonine-protein kinase 3 (EC 2.7.11.1). - Gallus gallus, partial (96%) [TC383953]
A_87_P009135	5.2801814	2.4005876	5.2801814	up	C3	Gallus gallus complement component 3 (C3), mRNA [NM_205405]		complement component 3
A_87_P005201	39.42084	5.3008866	39.42084	up		Rep: Spectrin beta chain, brain 4 (Spectrin, non-erythroid beta chain 4) (Beta-V spectrin) (BSPECV). - Gallus gallus, partial (88%) [TC400181]	ENSGALT00000014533
A_87_P104883	-7.6196284	-2.9297206	7.6196284	down	RIDA	reactive intermediate imine deaminase A homolog [Source:HGNC Symbol;Acc:HGNC:16897] [ENSGALT00000083830]	ENSGALT00000083830	reactive intermediate imine deaminase A homolog
A_87_P011550	31.479553	4.976343	31.479553	up	TIAM1	T cell lymphoma invasion and metastasis 1 [Source:HGNC Symbol;Acc:HGNC:11805] [ENSGALT00000025542]	ENSGALT00000025542	T cell lymphoma invasion and metastasis 1
A_87_P096131	5.2556067	2.3938572	5.2556067	up	CWH43	cell wall biogenesis 43 C-terminal homolog [Source:HGNC Symbol;Acc:HGNC:26133] [ENSGALT00000055214]	ENSGALT00000055214	cell wall biogenesis 43 C-terminal homolog
A_87_P324687	25.68769	4.6830053	25.68769	up		GB
A_87_P013731	8.284184	3.0503597	8.284184	up		leucine rich repeat containing 74B [Source:HGNC Symbol;Acc:HGNC:34301] [ENSGALT00000045284]	ENSGALT00000045284
A_87_P018409	15.9908695	3.9991765	15.9908695	up	LOC101748153	Rep: Laminin subunit beta-1 (Laminin beta-1-1 chain) - Gallus gallus, partial (5%) [TC426616]		laminin subunit beta-2-like
A_87_P013134	3.2911303	1.7185831	3.2911303	up		Rep: Cyclin G-associated kinase (EC 2.7.11.1). - Gallus gallus, complete [TC384098]
A_87_P035119	28.792315	4.847612	28.792315	up		5-hydroxytryptamine receptor 4 [Source:HGNC Symbol;Acc:HGNC:5299] [ENSGALT00000002105]	ENSGALT00000002105
A_87_P308287	29.922844	4.9031754	29.922844	up	TNFSF15	Gallus gallus TNF superfamily member 15 (TNFSF15), mRNA [NM_001024578]	ENSGALT00000040053	TNF superfamily member 15
A_87_P064941	27.184895	4.7647333	27.184895	up
A_87_P016872	20.522758	4.359153	20.522758	up		603775025F1 CSEQRBN19 Gallus gallus cDNA clone ChEST714b8 5', mRNA sequence [BU458383]	ENSGALT00000070040
A_87_P125288	36.341644	5.183552	36.341644	up	BCL9L	B cell CLL/lymphoma 9 like [Source:HGNC Symbol;Acc:HGNC:23688] [ENSGALT00000012457]	ENSGALT00000012457	B-cell CLL/lymphoma 9-like
A_87_P096146	4.1999483	2.0703716	4.1999483	up	SLAIN2	SLAIN motif family member 2 [Source:HGNC Symbol;Acc:HGNC:29282] [ENSGALT00000022847]	ENSGALT00000022847	SLAIN motif family member 2
A_87_P035141	2.5231192	1.3352084	2.5231192	up	TBX18	Gallus gallus T-box 18 (TBX18), mRNA [NM_204453]	ENSGALT00000050378	T-box 18
A_87_P119138	13.8610525	3.792965	13.8610525	up	TLN1	Gallus gallus talin 1 (TLN1), mRNA [NM_204523]	ENSGALT00000004022	talin 1
A_87_P063211	3.8271484	1.9362699	3.8271484	up	LRMPL	Rep: Homolog of Homo sapiens "Lymphoid-restricted membrane protein - Takifugu rubripes, partial (33%) [TC384541]		lymphoid-restricted membrane protein-like
A_87_P014139	30.70186	4.940254	30.70186	up
A_87_P009291	7.563745	2.9191008	7.563745	up	CDH13	cadherin 13 [Source:NCBI gene;Acc:414849] [ENSGALT00000008808]	ENSGALT00000008808	cadherin 13
A_87_P127573	23.344172	4.5449905	23.344172	up	LOC100859837	PREDICTED: Gallus gallus sodium-dependent proline transporter-like (LOC100859837), transcript variant X1, mRNA [XM_003640621]		sodium-dependent proline transporter-like
A_87_P108918	37.386593	5.224449	37.386593	up	ADGRG7	adhesion G protein-coupled receptor G7 [Source:HGNC Symbol;Acc:HGNC:19241] [ENSGALT00000036910]	ENSGALT00000036910	adhesion G protein-coupled receptor G7
A_87_P080376	5.4286456	2.4405923	5.4286456	up		Rep: Discs large homolog 5 (Placenta and prostate DLG) (Discs large protein P-dlg). - Xenopus tropicalis, partial (90%) [TC379731]
A_87_P086876	35.07525	5.1323814	35.07525	up
A_87_P068876	7.9482307	2.9906337	7.9482307	up	PPM1F	PREDICTED: Gallus gallus protein phosphatase, Mg2+/Mn2+ dependent 1F (PPM1F), transcript variant X1, mRNA [XM_015275683]		protein phosphatase, Mg2+/Mn2+ dependent 1F
A_87_P291328	33.65329	5.0726757	33.65329	up	WNK2			WNK lysine deficient protein kinase 2
A_87_P304558	30.378109	4.92496	30.378109	up	SHOX2	short stature homeobox 2 [Source:HGNC Symbol;Acc:HGNC:10854] [ENSGALT00000056600]	ENSGALT00000056600	short stature homeobox 2
A_87_P017281	34.89424	5.124917	34.89424	up
A_87_P158463	31.092056	4.958474	31.092056	up		GB
A_87_P003055	13.136406	3.7154987	13.136406	up		Rep: Pituitary homeobox 3 (Homeobox protein PITX3). - Xenopus tropicalis, complete [TC406396]
A_87_P301513	2.8692782	1.5206878	2.8692782	up		GB
A_87_P020086	6.510102	2.70268	6.510102	up	PCSK2	PREDICTED: Gallus gallus proprotein convertase subtilisin/kexin type 2 (PCSK2), mRNA [XM_004940214]		proprotein convertase subtilisin/kexin type 2
A_87_P022675	6.823731	2.7705607	6.823731	up
A_87_P280368	13.284744	3.7316985	13.284744	up	SH3BP5	Gallus gallus SH3 domain binding protein 5 (SH3BP5), mRNA [NM_001030989]	ENSGALT00000070703	SH3 domain binding protein 5
A_87_P018081	10.325635	3.3681586	10.325635	up	UBAP2L	ubiquitin associated protein 2 like [Source:HGNC Symbol;Acc:HGNC:29877] [ENSGALT00000074280]	ENSGALT00000074280	ubiquitin associated protein 2 like
A_87_P086511	35.60549	5.154028	35.60549	up
A_87_P285628	8.259445	3.0460448	8.259445	up	DAGLA	diacylglycerol lipase alpha [Source:HGNC Symbol;Acc:HGNC:1165] [ENSGALT00000053293]	ENSGALT00000053293	diacylglycerol lipase alpha
A_87_P175493	21.281622	4.411536	21.281622	up
A_87_P070006	30.5474	4.9329777	30.5474	up	LHX5	Gallus gallus LIM homeobox 5 (LHX5), mRNA [NM_001320906]	ENSGALT00000013517	LIM homeobox 5
A_87_P100591	58.07643	5.859881	58.07643	up	AvBD11	Gallus gallus avian beta-defensin 11 (AvBD11), mRNA [NM_001001779]	ENSGALT00000031544	avian beta-defensin 11
A_87_P022139	29.701477	4.8924627	29.701477	up	CDCA4L	cell division cycle associated 4-like [Source:NCBI gene;Acc:423499] [ENSGALT00000037436]	ENSGALT00000037436	cell division cycle associated 4-like
A_87_P253903	20.263195	4.34079	20.263195	up	AFF4	AF4/FMR2 family member 4 [Source:HGNC Symbol;Acc:HGNC:17869] [ENSGALT00000057164]	ENSGALT00000057164	AF4/FMR2 family member 4
A_87_P075486	3.1451776	1.6531415	3.1451776	up		Rep: YrdC domain-containing protein - Homo sapiens (Human), partial (5%) [TC402270]	ENSGALT00000087191
A_87_P109608	27.664303	4.7899537	27.664303	up
A_87_P308667	4.6735716	2.2245255	4.6735716	up	DHDH	dihydrodiol dehydrogenase [Source:HGNC Symbol;Acc:HGNC:17887] [ENSGALT00000070149]	ENSGALT00000070149	dihydrodiol dehydrogenase
A_87_P306218	4.8576326	2.2802534	4.8576326	up	IGF2BP1	Gallus gallus insulin like growth factor 2 mRNA binding protein 1 (IGF2BP1), mRNA [NM_205071]	ENSGALT00000077065	insulin like growth factor 2 mRNA binding protein 1
A_87_P208718	8.190671	3.0339816	8.190671	up		Rep: PREDICTED: E1A binding protein p400 - Gallus gallus, complete [TC379461]
A_87_P164248	33.30085	5.057487	33.30085	up	WDR54	WD repeat domain 54 [Source:HGNC Symbol;Acc:HGNC:25770] [ENSGALT00000057875]	ENSGALT00000057875	WD repeat-containing protein 54
A_87_P083216	3.9639537	1.9869401	3.9639537	up		Rep: Galactokinase - Saccharopolyspora erythraea (strain NRRL 23338), partial (5%) [TC395635]
A_87_P018571	4.387467	2.1333883	4.387467	up	P3H1			prolyl 3-hydroxylase 1
A_87_P104743	30.536709	4.9324727	30.536709	up
A_87_P109923	39.426846	5.3011065	39.426846	up	PHEX	Gallus gallus phosphate regulating endopeptidase homolog, X-linked (PHEX), mRNA [NM_001199277]	ENSGALT00000026410	phosphate regulating endopeptidase homolog, X-linked
A_87_P181848	7.560582	2.9184973	7.560582	up
A_87_P132913	31.601772	4.9819336	31.601772	up
A_87_P303398	38.93388	5.282954	38.93388	up		GB	ENSGALT00000043388
A_87_P121868	11.558944	3.5309377	11.558944	up	WWC2	WW and C2 domain containing 2 [Source:HGNC Symbol;Acc:HGNC:24148] [ENSGALT00000017356]	ENSGALT00000017356	WW and C2 domain containing 2
A_87_P058876	35.121037	5.1342635	35.121037	up	PAQR7	Gallus gallus progestin and adipoQ receptor family member 7 (PAQR7), mRNA [NM_001163651]	ENSGALT00000015756	progestin and adipoQ receptor family member 7
A_87_P104828	11.029124	3.4632463	11.029124	up	ESRP1	epithelial splicing regulatory protein 1 [Source:HGNC Symbol;Acc:HGNC:25966] [ENSGALT00000081385]	ENSGALT00000081385	epithelial splicing regulatory protein 1
A_87_P020415	28.750912	4.8455358	28.750912	up		RJB120D06.ab1 RJtestis Gallus gallus cDNA 5', mRNA sequence [CN238073]	ENSGALT00000088847
A_87_P012663	15.511261	3.955244	15.511261	up	STK32C	Rep: Prolyl 4-hydroxylase, alpha subunit - Synechococcus sp. (strain CC9605), partial (7%) [TC409936]		serine/threonine kinase 32C
A_87_P078371	3.9855216	1.9947685	3.9855216	up	MTA1	Gallus gallus metastasis associated 1 (MTA1), mRNA [NM_001012953]	ENSGALT00000004434	metastasis associated 1
A_87_P187218	5.829099	2.543273	5.829099	up	CACNA2D2	calcium voltage-gated channel auxiliary subunit alpha2delta 2 [Source:HGNC Symbol;Acc:HGNC:1400] [ENSGALT00000079627]	ENSGALT00000079627	calcium voltage-gated channel auxiliary subunit alpha2delta 2
A_87_P037188	2.5417206	1.3458055	2.5417206	up	ADCK1	Gallus gallus aarF domain containing kinase 1 (ADCK1), mRNA [NM_001079731]	ENSGALT00000017107	aarF domain containing kinase 1
A_87_P176963	36.376556	5.184937	36.376556	up
ETG07_105829	38.092003	5.251416	38.092003	up
A_87_P175953	19.913261	4.3156576	19.913261	up
A_87_P284378	36.673153	5.1966524	36.673153	up		Rep: Gamma-aminobutyric-acid receptor subunit alpha-2 precursor (GABA(A) receptor subunit alpha-2). - Gallus gallus, complete [TC432411]
A_87_P126803	32.56791	5.025379	32.56791	up	KLHL11	kelch like family member 11 [Source:HGNC Symbol;Acc:HGNC:19008] [ENSGALT00000005592]	ENSGALT00000005592	kelch like family member 11
A_87_P012994	2.5615182	1.3569992	2.5615182	up		Rep: UvrD/REP helicase - Roseiflexus castenholzii DSM 13941, partial (3%) [TC394944]
A_87_P081021	5.4012055	2.4332814	5.4012055	up	LZTS2	leucine zipper tumor suppressor 2 [Source:HGNC Symbol;Acc:HGNC:29381] [ENSGALT00000039298]	ENSGALT00000039298	leucine zipper tumor suppressor 2
A_87_P003083	36.34669	5.183752	36.34669	up	CLMP	PREDICTED: Gallus gallus CXADR-like membrane protein (CLMP), mRNA [XM_417886]		CXADR like membrane protein
A_87_P087756	2.6390214	1.4000031	2.6390214	up	GIF	gastric intrinsic factor [Source:HGNC Symbol;Acc:HGNC:4268] [ENSGALT00000048884]	ENSGALT00000048884	gastric intrinsic factor
A_87_P101171	5.696804	2.5101528	5.696804	up	LOC107052602	PREDICTED: Gallus gallus uncharacterized LOC107052602 (LOC107052602), transcript variant X4, misc_RNA [XR_003074143]		uncharacterized LOC107052602
A_87_P305988	4.1730876	2.0611153	4.1730876	up		GB
A_87_P066276	34.659893	5.1151953	34.659893	up
A_87_P178203	14.9556	3.9026139	14.9556	up
A_87_P121566	29.96027	4.9049788	29.96027	up
A_87_P312557	8.075133	3.0134861	8.075133	up		GB
A_87_P014147	4.3796644	2.1308203	4.3796644	up		Rep: Predicted protein - Nematostella vectensis (Starlet sea anemone), partial (3%) [TC404881]
A_87_P099616	34.776985	5.120061	34.776985	up	GABRR1	gamma-aminobutyric acid type A receptor rho1 subunit [Source:HGNC Symbol;Acc:HGNC:4090] [ENSGALT00000025445]	ENSGALT00000025445	gamma-aminobutyric acid type A receptor rho1 subunit
A_87_P013248	8.064541	3.0115924	8.064541	up	TSHZ2	PREDICTED: Gallus gallus teashirt zinc finger homeobox 2 (TSHZ2), transcript variant X1, mRNA [XM_417506]		teashirt zinc finger homeobox 2
A_87_P081341	35.333035	5.142946	35.333035	up		Rep: DMBT1 protein - Homo sapiens (Human), partial (14%) [TC382578]	ENSGALT00000081610
A_87_P293688	17.509726	4.1300845	17.509726	up	BAP1	Gallus gallus BRCA1 associated protein 1 (BAP1), mRNA [NM_001030590]	ENSGALT00000006965	BRCA1 associated protein 1
A_87_P084821	35.521263	5.150611	35.521263	up	PLA2G4F	phospholipase A2 group IVF [Source:HGNC Symbol;Acc:HGNC:27396] [ENSGALT00000070336]	ENSGALT00000070336	phospholipase A2 group IVF
A_87_P322497	15.539558	3.9578736	15.539558	up		Rep: Zgc:63992 - Danio rerio (Zebrafish) (Brachydanio rerio), partial (20%) [TC379991]
A_87_P132548	27.426476	4.7774973	27.426476	up	MCL1	AJ455001 riken1 Gallus gallus cDNA clone 4e9r1, mRNA sequence [AJ455001]		BCL2 family apoptosis regulator
A_87_P110033	93.3301	6.5442705	93.3301	up	ASB11	ankyrin repeat and SOCS box containing 11 [Source:HGNC Symbol;Acc:HGNC:17186] [ENSGALT00000026728]	ENSGALT00000026728	ankyrin repeat and SOCS box containing 11
A_87_P025620	29.63509	4.8892345	29.63509	up	NLRC3	NLR family CARD domain containing 3 [Source:HGNC Symbol;Acc:HGNC:29889] [ENSGALT00000073576]	ENSGALT00000073576	NLR family CARD domain containing 3
A_87_P095181	46.16939	5.528865	46.16939	up	MMRN1	multimerin 1 [Source:HGNC Symbol;Acc:HGNC:7178] [ENSGALT00000016922]	ENSGALT00000016922	multimerin 1
A_87_P095746	34.56157	5.111097	34.56157	up	TRPC3	Gallus gallus transient receptor potential cation channel subfamily C member 3 (TRPC3), mRNA [NM_001257279]	ENSGALT00000019370	transient receptor potential cation channel subfamily C member 3
A_87_P013551	36.952843	5.2076135	36.952843	up		Rep: Uncharacterized conserved protein - Magnetospirillum magneticum (strain AMB-1 / ATCC 700264), partial (5%) [TC400968]
A_87_P119028	-4.9787483	-2.315783	4.9787483	down
A_87_P058251	18.522812	4.211231	18.522812	up		Rep: phosphonoformate immuno-associated protein 5 - Gallus gallus, complete [TC373814]	ENSGALT00000089463
A_87_P173758	33.41431	5.062394	33.41431	up	ZIC2	Zic family member 2 [Source:HGNC Symbol;Acc:HGNC:12873] [ENSGALT00000078048]	ENSGALT00000078048	Zic family member 2
A_87_P023092	58.828106	5.8784337	58.828106	up		603214480F1 CSEQRBN13 Gallus gallus cDNA clone ChEST198p19 5', mRNA sequence [BU446649]
A_87_P011678	57.089333	5.8351493	57.089333	up		Rep: AGAP008679-PA - Anopheles gambiae str. PEST, partial (21%) [TC393341]
A_87_P082516	7.214318	2.850863	7.214318	up	CSRNP3	cysteine and serine rich nuclear protein 3 [Source:HGNC Symbol;Acc:HGNC:30729] [ENSGALT00000017873]	ENSGALT00000017873	cysteine and serine rich nuclear protein 3
A_87_P077611	39.435226	5.301413	39.435226	up	ALPP	alkaline phosphatase, placental [Source:NCBI gene;Acc:100859876] [ENSGALT00000012676]	ENSGALT00000012676	alkaline phosphatase, placental
A_87_P023447	30.267723	4.9197083	30.267723	up	RBP1	Gallus gallus retinol binding protein 1 (RBP1), mRNA [NM_001277416]	ENSGALT00000051328	retinol binding protein 1
A_87_P093426	15.847791	3.9862099	15.847791	up			ENSGALT00000086180
A_87_P012259	8.913356	3.1559687	8.913356	up	MID2			midline 2
A_87_P152358	39.3632	5.2987757	39.3632	up		Rep: CPD photolyase-like - Xenopus laevis (African clawed frog), partial (80%) [TC381832]
A_87_P084141	39.33165	5.297619	39.33165	up		mucin 6, oligomeric mucus/gel-forming [Source:HGNC Symbol;Acc:HGNC:7517] [ENSGALT00000076393]	ENSGALT00000076393
A_87_P083311	24.757786	4.6298103	24.757786	up	UPP2	uridine phosphorylase 2 [Source:HGNC Symbol;Acc:HGNC:23061] [ENSGALT00000085587]	ENSGALT00000085587	uridine phosphorylase 2
A_87_P177473	38.6522	5.2724786	38.6522	up		GB
A_87_P071256	38.242397	5.257101	38.242397	up	AMZ1	archaelysin family metallopeptidase 1 [Source:NCBI gene;Acc:416474] [ENSGALT00000006951]	ENSGALT00000006951	archaelysin family metallopeptidase 1
A_87_P068561	14.25865	3.8337655	14.25865	up	DBH	Rep: Dopamine beta-hydroxylase - Gallus gallus, complete [TC421011]		dopamine beta-hydroxylase
A_87_P303553	20.268045	4.341135	20.268045	up		GB
A_87_P129183	13.842996	3.7910843	13.842996	up
A_87_P017457	33.62772	5.071579	33.62772	up
A_87_P133053	36.757286	5.1999583	36.757286	up		GB
A_87_P249823	9.969622	3.3175387	9.969622	up	MYH15	Gallus gallus myosin, heavy chain 15 (MYH15), mRNA [NM_204766]	ENSGALT00000058584	myosin, heavy chain 15
A_87_P018710	36.228745	5.179063	36.228745	up	LOC101750929			uncharacterized LOC101750929
A_87_P027851	36.36105	5.184322	36.36105	up		Rep: Troponin C, skeletal muscle - Gallus gallus (Chicken), complete [TC399509]
A_87_P154303	36.76782	5.2003717	36.76782	up	COX7B	gPGC_EST01053 Embryonic gonadal PGC cDNA Library Gallus gallus cDNA 5', mRNA sequence [DR411211]		cytochrome c oxidase subunit 7B
A_87_P197548	36.409695	5.1862507	36.409695	up	SAG	S-antigen visual arrestin [Source:HGNC Symbol;Acc:HGNC:10521] [ENSGALT00000002605]	ENSGALT00000002605	S-antigen visual arrestin
A_87_P012569	37.353863	5.2231855	37.353863	up
A_87_P037083	2.6999211	1.4329172	2.6999211	up	CREBRF	CREB3 regulatory factor [Source:HGNC Symbol;Acc:HGNC:24050] [ENSGALT00000085411]	ENSGALT00000085411	CREB3 regulatory factor
A_87_P013262	20.005632	4.3223343	20.005632	up
A_87_P022747	8.847716	3.1453052	8.847716	up	TNNI1	troponin I1, slow skeletal type [Source:HGNC Symbol;Acc:HGNC:11945] [ENSGALT00000000419]	ENSGALT00000000419	troponin I type 1 (skeletal, slow)
A_87_P163483	2.5438101	1.346991	2.5438101	up		Rep: Serine/threonine-protein kinase SMG1 (EC 2.7.11.1) (SMG-1) (hSMG-1) (Lambda/iota protein kinase C-interacting protein) (Lambda-interacting protein) (61E3.4). - Gallus gallus, complete [TC380436]
A_87_P101451	34.05959	5.089989	34.05959	up
A_87_P128368	28.81824	4.8489103	28.81824	up	IGSF10	Rep: Immunoglobulin superfamily member 10 precursor - Homo sapiens (Human), partial (48%) [TC402514]		immunoglobulin superfamily member 10
A_87_P034851	13.947667	3.801952	13.947667	up	ANK1	ankyrin 1 [Source:HGNC Symbol;Acc:HGNC:492] [ENSGALT00000005683]	ENSGALT00000005683	ankyrin 1
A_87_P102931	22.49134	4.4912977	22.49134	up	GFOD1	glucose-fructose oxidoreductase domain containing 1 [Source:HGNC Symbol;Acc:HGNC:21096] [ENSGALT00000020778]	ENSGALT00000020778	glucose-fructose oxidoreductase domain containing 1
A_87_P024687	35.74775	5.1597805	35.74775	up
A_87_P010855	28.20587	4.8179235	28.20587	up	ANKRD12	ankyrin repeat domain 12 [Source:HGNC Symbol;Acc:HGNC:29135] [ENSGALT00000057848]	ENSGALT00000057848	ankyrin repeat domain 12
A_87_P006474	2.0207067	1.0148599	2.0207067	up	CTDP1	CTD phosphatase subunit 1 [Source:HGNC Symbol;Acc:HGNC:2498] [ENSGALT00000072024]	ENSGALT00000072024	CTD phosphatase subunit 1
A_87_P093846	26.386557	4.721731	26.386557	up		Rep: PREDICTED: UTP14, U3 small nucleolar ribonucleoprotein, homolog A - Pan troglodytes, partial (35%) [TC391709]
A_87_P307847	23.5078	4.5550675	23.5078	up
A_87_P304518	34.81167	5.121499	34.81167	up		GB
A_87_P033056	6.0004478	2.5850701	6.0004478	up	HELZ	helicase with zinc finger [Source:HGNC Symbol;Acc:HGNC:16878] [ENSGALT00000043336]	ENSGALT00000043336	helicase with zinc finger
ERCC-00144_60	40.528507	5.340865	40.528507	up
A_87_P015914	4.34634	2.119801	4.34634	up	ZNF654	zinc finger protein 654 [Source:HGNC Symbol;Acc:HGNC:25612] [ENSGALT00000036874]	ENSGALT00000036874	zinc finger protein 654
A_87_P073926	35.34147	5.14329	35.34147	up
A_87_P014654	3.494795	1.8052078	3.494795	up	CFAP69			cilia and flagella associated protein 69
A_87_P068726	17.477415	4.12742	17.477415	up	LHX6	LIM homeobox 6 [Source:HGNC Symbol;Acc:HGNC:21735] [ENSGALT00000002057]	ENSGALT00000002057	LIM homeobox 6
A_87_P018898	32.223667	5.010049	32.223667	up
A_87_P073666	28.379953	4.8268003	28.379953	up		BX270858 AGENAE Gallus gallus multi-tissues normalized and once-subtracted cDNA library (gcal) Gallus gallus cDNA clone gcal0001.n.19 3prim, mRNA sequence [BX270858]
A_87_P076121	22.68806	4.5038614	22.68806	up	MYO5C	myosin VC [Source:HGNC Symbol;Acc:HGNC:7604] [ENSGALT00000058969]	ENSGALT00000058969	myosin VC
A_87_P216208	40.226818	5.3300858	40.226818	up	CBX6	chromobox 6 [Source:HGNC Symbol;Acc:HGNC:1556] [ENSGALT00000047675]	ENSGALT00000047675	chromobox 6
A_87_P021858	66.71549	6.05995	66.71549	up	KBTBD3			kelch repeat and BTB domain containing 3
A_87_P032467	39.480705	5.303076	39.480705	up	PRSS12	serine protease 12 [Source:HGNC Symbol;Acc:HGNC:9477] [ENSGALT00000019591]	ENSGALT00000019591	protease, serine 12
A_87_P016507	31.710052	4.9868684	31.710052	up	FAM208B			family with sequence similarity 208 member B
A_87_P018491	32.276657	5.012419	32.276657	up
A_87_P178473	2.8668444	1.5194637	2.8668444	up		Rep: Olfactomedin-like protein 1 precursor. - Gallus gallus, complete [TC409661]
A_87_P303683	5.9387093	2.5701494	5.9387093	up
A_87_P024182	7.161489	2.8402596	7.161489	up	LIMCH1	LIM and calponin homology domains 1 [Source:HGNC Symbol;Acc:HGNC:29191] [ENSGALT00000023059]	ENSGALT00000023059	LIM and calponin homology domains 1
A_87_P309182	12.483504	3.641951	12.483504	up
A_87_P087006	2.4887173	1.3154024	2.4887173	up	MUL1	mitochondrial E3 ubiquitin protein ligase 1 [Source:HGNC Symbol;Acc:HGNC:25762] [ENSGALT00000079133]	ENSGALT00000079133	mitochondrial E3 ubiquitin protein ligase 1
A_87_P022830	27.52104	4.782463	27.52104	up
A_87_P067726	39.404686	5.3002954	39.404686	up		Rep: Classical arabinogalactan protein 4 precursor - Arabidopsis thaliana (Mouse-ear cress), partial (10%) [TC435470]
A_87_P086966	5.49753	2.4587836	5.49753	up
A_87_P072241	3.5377796	1.8228441	3.5377796	up	JPT2	PREDICTED: Gallus gallus Jupiter microtubule associated homolog 2 (JPT2), transcript variant X1, mRNA [XM_015294751]		Jupiter microtubule associated homolog 2
A_87_P017980	2.5117798	1.32871	2.5117798	up	TRMT1L	tRNA methyltransferase 1 like [Source:HGNC Symbol;Acc:HGNC:16782] [ENSGALT00000049444]	ENSGALT00000049444	tRNA methyltransferase 1 like
A_87_P074311	29.794785	4.896988	29.794785	up	BHLHE40	Gallus gallus basic helix-loop-helix family member e40 (BHLHE40), mRNA [NM_001277144]	ENSGALT00000013524	basic helix-loop-helix family member e40
A_87_P014124	32.29074	5.0130486	32.29074	up	SCUBE2	signal peptide, CUB domain and EGF like domain containing 2 [Source:HGNC Symbol;Acc:HGNC:30425] [ENSGALT00000070644]	ENSGALT00000070644	signal peptide, CUB domain and EGF like domain containing 2
A_87_P070961	11.772731	3.557377	11.772731	up	KCNG1	potassium voltage-gated channel modifier subfamily G member 1 [Source:HGNC Symbol;Acc:HGNC:6248] [ENSGALT00000012958]	ENSGALT00000012958	potassium voltage-gated channel modifier subfamily G member 1
A_87_P024973	5.6596828	2.5007212	5.6596828	up		Rep: Striated muscle-specific serine/threonine protein kinase - Rattus norvegicus (Rat), partial (9%) [TC442539]
A_87_P018588	7.3784776	2.8833232	7.3784776	up		Rep: NADH dehydrogenase subunit 5 - Lycostomus sp. UPOL 000L27, partial (8%) [TC409324]
A_87_P080146	36.9896	5.209048	36.9896	up	LIPML2	lipase member M-like 2 [Source:NCBI gene;Acc:770883] [ENSGALT00000086240]	ENSGALT00000086240	lipase member M-like 2
A_87_P008820	19.769585	4.3052106	19.769585	up	HOXB3	Gallus gallus homeobox B3 (HOXB3), mRNA [NM_204743]	ENSGALT00000077444	homeobox B3
A_87_P052876	36.828682	5.202758	36.828682	up	CRTAM	Gallus gallus cytotoxic and regulatory T cell molecule (CRTAM), mRNA [NM_001030347]	ENSGALT00000010551	cytotoxic and regulatory T cell molecule
A_87_P116643	3.9505363	1.9820485	3.9505363	up	TCEANC2			transcription elongation factor A N-terminal and central domain containing 2
A_87_P104503	12.11977	3.5992904	12.11977	up	PDE7A	phosphodiesterase 7A [Source:HGNC Symbol;Acc:HGNC:8791] [ENSGALT00000075209]	ENSGALT00000075209	phosphodiesterase 7A
A_87_P021608	33.75436	5.077002	33.75436	up		Rep: Normal mucosa of esophagus-specific gene 1 protein (Protein FOAP-11). - Gallus gallus, partial (58%) [TC396900]
A_87_P324647	25.040121	4.6461697	25.040121	up		GB
A_87_P093501	27.912857	4.802858	27.912857	up			ENSGALT00000084668
A_87_P324257	10.650642	3.4128685	10.650642	up		Rep: DNA helicase homolog PIF1 - Gallus gallus, partial (21%) [TC443108]
A_87_P015234	36.240456	5.179529	36.240456	up	KIAA1217	KIAA1217 [Source:HGNC Symbol;Acc:HGNC:25428] [ENSGALT00000046345]	ENSGALT00000046345	KIAA1217
A_87_P073231	36.27998	5.181102	36.27998	up
A_87_P151613	2.4503238	1.2929724	2.4503238	up	HSPB7	heat shock protein family B (small) member 7 [Source:HGNC Symbol;Acc:HGNC:5249] [ENSGALT00000039811]	ENSGALT00000039811	heat shock protein family B (small) member 7
A_87_P117018	26.154844	4.7090063	26.154844	up
A_87_P217158	3.039753	1.6039541	3.039753	up	TBC1D1	Gallus gallus TBC1 (tre-2/USP6, BUB2, cdc16) domain family, member 1 (TBC1D1), mRNA [NM_001267573]	ENSGALT00000063595	TBC1 domain family member 1
A_87_P108938	7.234918	2.8549767	7.234918	up		Rep: Uncharacterized protein ENSP00000313280 - Homo sapiens (Human), partial (57%) [TC409914]	ENSGALT00000024734
A_87_P065936	3.407738	1.7688144	3.407738	up		GB	ENSGALT00000034893
A_87_P093921	4.0085325	2.0030742	4.0085325	up	MTCP1	mature T-cell proliferation 1 [Source:NCBI gene;Acc:769944] [ENSGALT00000057852]	ENSGALT00000057852	mature T-cell proliferation 1
A_87_P029096	35.590717	5.153429	35.590717	up
A_87_P170384	5.4060054	2.434563	5.4060054	up
A_87_P100436	35.025005	5.1303134	35.025005	up		603789120F1 CSEQCHN72 Gallus gallus cDNA clone ChEST749h5 5', mRNA sequence [BU366631]
A_87_P024028	10.696417	3.4190557	10.696417	up	CUBN	cubilin [Source:HGNC Symbol;Acc:HGNC:2548] [ENSGALT00000014166]	ENSGALT00000014166	cubilin
A_87_P109623	34.5598	5.111023	34.5598	up	TMPRSS3	transmembrane serine protease 3 [Source:HGNC Symbol;Acc:HGNC:11877] [ENSGALT00000026056]	ENSGALT00000026056	transmembrane serine protease 3
A_87_P011713	4.4195704	2.143906	4.4195704	up	FOCAD	Gallus gallus focadhesin (FOCAD), mRNA [NM_001195603]	ENSGALT00000078366	focadhesin
A_87_P134053	4.8765407	2.2858582	4.8765407	up	DENND4A	DENN domain containing 4A [Source:HGNC Symbol;Acc:HGNC:24321] [ENSGALT00000062085]	ENSGALT00000062085	DENN domain containing 4A
A_87_P099286	2.58693	1.371241	2.58693	up		Rep: Golgi-associated PDZ and coiled-coil motif-containing protein (PDZ protein interacting specifically with TC10) (PIST) (CFTR-associated ligand) (Fused in glioblastoma). - Gallus gallus, partial (62%) [TC405078]
A_87_P007356	35.00672	5.12956	35.00672	up	ANK3	Gallus gallus ankyrin 3 (ANK3), mRNA [NM_001277097]	ENSGALT00000081697	ankyrin 3
A_87_P078146	29.55701	4.8854284	29.55701	up	LOC101750121	glucose-dependent insulinotropic receptor-like [Source:NCBI gene;Acc:101750121] [ENSGALT00000084051]	ENSGALT00000084051	glucose-dependent insulinotropic receptor-like
A_87_P013258	4.2772775	2.0966928	4.2772775	up		CDK5 regulatory subunit associated protein 2 [Source:HGNC Symbol;Acc:HGNC:18672] [ENSGALT00000078990]	ENSGALT00000078990
A_87_P014522	29.877363	4.900981	29.877363	up
A_87_P170108	6.83881	2.7737453	6.83881	up		Rep: Ataxin-7-like protein 4. - Gallus gallus, complete [TC382089]
A_87_P036020	10.6947975	3.4188373	10.6947975	up	RASSF5	Gallus gallus Ras association domain family member 5 (RASSF5), mRNA [NM_001008452]	ENSGALT00000080978	Ras association domain family member 5
A_87_P108263	37.9429	5.245758	37.9429	up	KCNA6	potassium voltage-gated channel subfamily A member 6 [Source:NCBI gene;Acc:100858067] [ENSGALT00000082630]	ENSGALT00000082630	potassium voltage-gated channel subfamily A member 6
A_87_P177958	17.184557	4.1030407	17.184557	up
A_87_P012861	32.346523	5.0155387	32.346523	up		Rep: Protein quaking-B - Danio rerio (Zebrafish) (Brachydanio rerio), partial (10%) [TC422165]
A_87_P104498	4.4183903	2.1435208	4.4183903	up
A_87_P013689	7.4990816	2.906714	7.4990816	up	CACNA2D1	Gallus gallus calcium voltage-gated channel auxiliary subunit alpha2delta 1 (CACNA2D1), mRNA [NM_001177322]	ENSGALT00000013830	calcium voltage-gated channel auxiliary subunit alpha2delta 1
A_87_P245663	6.711712	2.7466807	6.711712	up	DMXL2	Dmx like 2 [Source:HGNC Symbol;Acc:HGNC:2938] [ENSGALT00000058582]	ENSGALT00000058582	Dmx like 2
A_87_P019008	58.28469	5.865045	58.28469	up	LIN54	lin-54 DREAM MuvB core complex component [Source:HGNC Symbol;Acc:HGNC:25397] [ENSGALT00000076119]	ENSGALT00000076119	lin-54 DREAM MuvB core complex component
A_87_P135468	8.641949	3.1113567	8.641949	up	FGFBP2	Gallus gallus fibroblast growth factor binding protein 2 (FGFBP2), mRNA [NM_204447]	ENSGALT00000023412	fibroblast growth factor binding protein 2
A_87_P022722	3.7463124	1.9054712	3.7463124	up	PDXK	Gallus gallus pyridoxal kinase (PDXK), transcript variant 1, mRNA [NM_001278084]	ENSGALT00000026124	pyridoxal kinase
A_87_P083671	39.0057	5.285613	39.0057	up
A_87_P175948	39.24758	5.294532	39.24758	up		Rep: Reverse transcriptase - Gallus gallus (Chicken), partial (15%) [TC402122]
A_87_P082251	6.7027335	2.7447495	6.7027335	up			ENSGALT00000056869
A_87_P090221	39.005585	5.285609	39.005585	up	ZNF638			zinc finger protein 638
A_87_P065856	4.7886887	2.2596307	4.7886887	up	TNFRSF1B	Gallus gallus TNF receptor superfamily member 1B (TNFRSF1B), mRNA [NM_204439]	ENSGALT00000074852	TNF receptor superfamily member 1B
A_87_P176273	38.594894	5.270338	38.594894	up
A_87_P010776	22.949032	4.5203614	22.949032	up
A_87_P007220	19.519436	4.2868395	19.519436	up	ABCB11	ATP binding cassette subfamily B member 11 [Source:HGNC Symbol;Acc:HGNC:42] [ENSGALT00000017711]	ENSGALT00000017711	ATP binding cassette subfamily B member 11
A_87_P088681	37.81535	5.2409	37.81535	up		GB	ENSGALT00000080938
A_87_P178633	8.345859	3.0610604	8.345859	up		Rep: Zgc:158654 protein - Danio rerio (Zebrafish) (Brachydanio rerio), partial (76%) [TC427263]
A_87_P057476	2.4312189	1.2816797	2.4312189	up	TLR1B	Gallus gallus toll-like receptor 1 family member B (TLR1B), mRNA [NM_001081709]	ENSGALT00000045694	toll-like receptor 1 family member B
A_87_P154878	36.913597	5.2060804	36.913597	up
A_87_P092286	10.574817	3.4025607	10.574817	up	ZNF366	zinc finger protein 366 [Source:HGNC Symbol;Acc:HGNC:18316] [ENSGALT00000024201]	ENSGALT00000024201	zinc finger protein 366
A_87_P106093	17.966236	4.1672163	17.966236	up	LOC107051595	PREDICTED: Gallus gallus uncharacterized LOC107051595 (LOC107051595), ncRNA [XR_001463244]		uncharacterized LOC107051595
A_87_P100961	25.537634	4.674553	25.537634	up
A_87_P131298	36.35118	5.1839304	36.35118	up
A_87_P130178	23.426497	4.5500693	23.426497	up	RGS11			regulator of G-protein signaling 11
A_87_P077931	22.649805	4.5014267	22.649805	up	LOC425001	uncharacterized LOC425001 [Source:NCBI gene;Acc:425001] [ENSGALT00000015414]	ENSGALT00000015414	uncharacterized LOC425001
A_87_P014229	6.551886	2.7119102	6.551886	up	RREB1			ras responsive element binding protein 1
A_87_P008077	3.908369	1.9665667	3.908369	up	CNOT1	Gallus gallus CCR4-NOT transcription complex subunit 1 (CNOT1), mRNA [NM_001277133]	ENSGALT00000003619	CCR4-NOT transcription complex subunit 1
A_87_P067321	36.205772	5.178148	36.205772	up
A_87_P085806	14.698358	3.877583	14.698358	up		Rep: Isoform 2 of Q8IY33 - Homo sapiens (Human), partial (3%) [TC410738]
A_87_P277493	9.704642	3.278675	9.704642	up	TFCP2	Gallus gallus transcription factor CP2 (TFCP2), mRNA [NM_204384]	ENSGALT00000082550	transcription factor CP2
A_87_P061971	21.317764	4.4139843	21.317764	up	GZMM	granzyme M [Source:NCBI gene;Acc:100859124] [ENSGALT00000024511]	ENSGALT00000024511	granzyme M
A_87_P103248	36.23873	5.1794605	36.23873	up		Rep: Catenin delta-2 - Mus musculus (Mouse), partial (7%) [TC412352]
A_87_P103116	36.011395	5.1703815	36.011395	up
A_87_P060836	39.21646	5.2933874	39.21646	up	ETV3	ETS variant 3 [Source:HGNC Symbol;Acc:HGNC:3492] [ENSGALT00000000945]	ENSGALT00000000945	ETS variant 3
A_87_P161638	34.91195	5.125649	34.91195	up	OVST	ovostatin [Source:NCBI gene;Acc:396151] [ENSGALT00000050223]	ENSGALT00000050223	ovostatin
A_87_P114738	14.7689	3.8844905	14.7689	up	RSPH10B	radial spoke head 10 homolog B [Source:NCBI gene;Acc:100859701] [ENSGALT00000084696]	ENSGALT00000084696	radial spoke head 10 homolog B
A_87_P012153	5.699228	2.5107665	5.699228	up	SLC44A5			solute carrier family 44 member 5
A_87_P063931	34.629467	5.1139283	34.629467	up		testis_EST01160 Testis cDNA Library Gallus gallus cDNA 3', mRNA sequence [CO770063]	ENSGALT00000005483
A_87_P018851	6.4796247	2.6959102	6.4796247	up
A_87_P038056	34.93232	5.1264906	34.93232	up	NPFFR2	Gallus gallus neuropeptide FF receptor 2 (NPFFR2), mRNA [NM_001034825]	ENSGALT00000018978	neuropeptide FF receptor 2
A_87_P092506	20.25492	4.3402004	20.25492	up		Rep: Protein serine/threonine phosphatases - Frankia sp. (strain CcI3), partial (3%) [TC387407]
A_87_P271788	8.639053	3.1108732	8.639053	up	GGA3	Gallus gallus golgi associated, gamma adaptin ear containing, ARF binding protein 3 (GGA3), mRNA [NM_001031108]	ENSGALT00000012976	golgi associated, gamma adaptin ear containing, ARF binding protein 3
A_87_P027369	12.248071	3.6144826	12.248071	up		603962201F1 CSEQRBN09 Gallus gallus cDNA clone ChEST939a2 5', mRNA sequence [BU424505]
A_87_P092546	21.465754	4.423965	21.465754	up
A_87_P063851	17.65758	4.1422157	17.65758	up	PACSIN1	protein kinase C and casein kinase substrate in neurons 1 [Source:HGNC Symbol;Acc:HGNC:8570] [ENSGALT00000004432]	ENSGALT00000004432	protein kinase C and casein kinase substrate in neurons 1
A_87_P219338	2.3666945	1.2428734	2.3666945	up	CHD9	Rep: Chromodomain-helicase-DNA-binding protein 9 (EC 3.6.1.-) (ATP- dependent helicase CHD9) (CHD-9) (Chromatin-related mesenchymal modulator) (CReMM) (Chromatin remodeling factor CHROM1) (Peroxisomal proliferator-activated receptor A-interacting complex 320 k - Gallus gallus, complete [TC378759]		chromodomain helicase DNA binding protein 9
A_87_P000409	36.476868	5.18891	36.476868	up		nax51f06.y1 Chicken eye (embryo). Unnormalized (nax) Gallus gallus cDNA clone nax51f06 5', mRNA sequence [DR432078]
A_87_P070546	36.71235	5.1981936	36.71235	up	KCNQ2	potassium voltage-gated channel subfamily Q member 2 [Source:HGNC Symbol;Acc:HGNC:6296] [ENSGALT00000009353]	ENSGALT00000009353	potassium voltage-gated channel subfamily Q member 2
A_87_P016868	3.29468	1.7201384	3.29468	up	TBXT	Gallus gallus T, brachyury homolog (mouse) (T), mRNA [NM_204940]	ENSGALT00000018726	T brachyury transcription factor
A_87_P050801	32.49807	5.022282	32.49807	up		Rep: guanine nucleotide binding protein (G protein), beta polypeptide 1 - Gallus gallus, complete [TC373694]
A_87_P014541	11.213296	3.4871385	11.213296	up		Rep: 5'-nucleotidase/2',3'-cyclic phosphodiesterase or related esterase - Janibacter sp. HTCC2649, partial (4%) [TC398492]
A_87_P100551	2.289267	1.1948857	2.289267	up	OvoDA1-2	Gallus gallus Ovodefensin A2 (OvoDA1-2), mRNA [NM_001317340]	ENSGALT00000031553	Ovodefensin A2
A_87_P102921	32.889008	5.0395336	32.889008	up
A_87_P101901	3.8278987	1.9365526	3.8278987	up		603221402F1 CSEQRBN10 Gallus gallus cDNA clone ChEST216c2 5', mRNA sequence [BU435784]
A_87_P035297	22.357058	4.4826584	22.357058	up	VAV3	Gallus gallus vav 3 guanine nucleotide exchange factor (VAV3), mRNA [NM_206863]	ENSGALT00000081334	vav 3 guanine nucleotide exchange factor
A_87_P017338	20.072023	4.327114	20.072023	up	LOC417142	Rep: Cell cycle protein - Frankia sp. (strain CcI3), partial (5%) [TC395018]		uncharacterized LOC417142
A_87_P012753	15.069468	3.9135566	15.069468	up		Rep: Contig An02c0010, complete genome - Aspergillus niger, partial (21%) [TC390170]
A_87_P018196	12.871439	3.6861014	12.871439	up		sclerostin [Source:HGNC Symbol;Acc:HGNC:13771] [ENSGALT00000070086]	ENSGALT00000070086
A_87_P131818	37.736916	5.2379045	37.736916	up
A_87_P107363	23.759392	4.570426	23.759392	up	LOC107053659	PREDICTED: Gallus gallus uncharacterized LOC107053659 (LOC107053659), transcript variant X2, ncRNA [XR_001467122]		uncharacterized LOC107053659
A_87_P003631	19.117825	4.2568464	19.117825	up		Rep: MGC152582 protein - Bos taurus (Bovine), partial (6%) [TC439479]
A_87_P191663	2.5027113	1.3234918	2.5027113	up	BMP7	bone morphogenetic protein 7 [Source:HGNC Symbol;Acc:HGNC:1074] [ENSGALT00000012430]	ENSGALT00000012430	bone morphogenetic protein 7
A_87_P015101	15.270237	3.9326506	15.270237	up		603157788F1 CSEQRBL03 Gallus gallus cDNA clone ChEST174p22 5', mRNA sequence [BU408843]
A_87_P017161	5.7722216	2.5291266	5.7722216	up	ZBTB26	Gallus gallus zinc finger and BTB domain containing 26 (ZBTB26), mRNA [NM_001277639]	ENSGALT00000063306	zinc finger and BTB domain containing 26
A_87_P304373	36.5967	5.1936417	36.5967	up
A_87_P081721	21.959166	4.4567513	21.959166	up	CPS1	Gallus gallus carbamoyl-phosphate synthase 1 (CPS1), mRNA [NM_001045841]	ENSGALT00000004656	carbamoyl-phosphate synthase 1
A_87_P017767	22.150053	4.4692383	22.150053	up	SCAPER	603231489F1 CSEQRBN09 Gallus gallus cDNA clone ChEST227b24 5', mRNA sequence [BU425387]		S-phase cyclin A associated protein in the ER
A_87_P061486	2.2595882	1.1760598	2.2595882	up		603802253F1 CSEQCHN57 Gallus gallus cDNA clone ChEST775j14 5', mRNA sequence [BU389536]
A_87_P155653	17.815891	4.1550927	17.815891	up	TMCC3	transmembrane and coiled-coil domain family 3 [Source:NCBI gene;Acc:417905] [ENSGALT00000018472]	ENSGALT00000018472	transmembrane and coiled-coil domain family 3
A_87_P084836	10.530867	3.3965523	10.530867	up	GANC	Gallus gallus glucosidase alpha, neutral C (GANC), mRNA [NM_001199665]	ENSGALT00000014708	glucosidase alpha, neutral C
A_87_P110148	5.0613437	2.3395205	5.0613437	up	PRKX	protein kinase X-linked [Source:HGNC Symbol;Acc:HGNC:9441] [ENSGALT00000055324]	ENSGALT00000055324	protein kinase X-linked
A_87_P302789	36.106	5.1741667	36.106	up		GB
A_87_P012388	16.682014	4.0602217	16.682014	up	PTAFR	PREDICTED: Gallus gallus platelet activating factor receptor (PTAFR), transcript variant X1, mRNA [XM_004947701]		platelet activating factor receptor
A_87_P106286	30.382275	4.925158	30.382275	up
A_87_P018890	37.246887	5.219048	37.246887	up
A_87_P078521	2.2031658	1.1395781	2.2031658	up	KLHL20	Gallus gallus kelch like family member 20 (KLHL20), mRNA [NM_001031329]	ENSGALT00000078291	kelch like family member 20
A_87_P013159	8.502809	3.0879395	8.502809	up		PREDICTED: Gallus gallus zinc finger and BTB domain containing 20 (ZBTB20), transcript variant X8, mRNA [XM_025152293]
A_87_P304243	4.4240646	2.1453724	4.4240646	up
A_87_P174163	3.872156	1.953137	3.872156	up
A_87_P013085	35.023766	5.1302624	35.023766	up
A_87_P028869	34.65096	5.1148233	34.65096	up	SNCG	603598049F1 CSEQCHN73 Gallus gallus cDNA clone ChEST568a14 5', mRNA sequence [BU368911]		synuclein gamma
A_87_P016121	2.5038335	1.3241386	2.5038335	up		Rep: TcC31.4 - Trypanosoma cruzi, partial (7%) [TC388927]
A_87_P093466	7.1309867	2.8341017	7.1309867	up	LVRN	laeverin [Source:HGNC Symbol;Acc:HGNC:26904] [ENSGALT00000003649]	ENSGALT00000003649	laeverin
A_87_P122623	21.530102	4.428283	21.530102	up		Rep: Retinoblastoma tumor suppressor - Gallus gallus (Chicken), partial (33%) [TC399536]
A_87_P084041	13.489983	3.7538166	13.489983	up	IGF2	Gallus gallus insulin like growth factor 2 (IGF2), mRNA [NM_001030342]	ENSGALT00000053800	insulin like growth factor 2
A_87_P166978	15.37849	3.942842	15.37849	up		GGEZHT1013A10.g HT1 Gallus gallus cDNA clone GGEZHT1013A10, mRNA sequence [CO422852]
A_87_P091541	27.016605	4.7557745	27.016605	up	AQP7	aquaporin 7 [Source:NCBI gene;Acc:426892] [ENSGALT00000003866]	ENSGALT00000003866	aquaporin 7
A_87_P023331	34.935947	5.1266403	34.935947	up	AKR	Rep: aldo-keto reductase family 1, member E1 - Mus musculus, partial (16%) [TC381751]		aldo-keto reductase
A_87_P023441	3.3728194	1.7539551	3.3728194	up	TSC22D3	Gallus gallus TSC22 domain family member 3 (TSC22D3), mRNA [NM_001077234]	ENSGALT00000042857	TSC22 domain family member 3
A_87_P066831	30.001385	4.906957	30.001385	up	OMG	oligodendrocyte myelin glycoprotein [Source:HGNC Symbol;Acc:HGNC:8135] [ENSGALT00000008974]	ENSGALT00000008974	oligodendrocyte myelin glycoprotein
A_87_P050776	-4.0125203	-2.0045087	4.0125203	down	ACOT9	Gallus gallus acyl-CoA thioesterase 9 (ACOT9), mRNA [NM_001012823]	ENSGALT00000063683	acyl-CoA thioesterase 9
A_87_P207668	6.951233	2.7972689	6.951233	up	IQUB	IQ motif and ubiquitin domain containing [Source:HGNC Symbol;Acc:HGNC:21995] [ENSGALT00000014340]	ENSGALT00000014340	IQ motif and ubiquitin domain containing
A_87_P004593	3.3619523	1.7492993	3.3619523	up	PLEKHG1	pleckstrin homology and RhoGEF domain containing G1 [Source:HGNC Symbol;Acc:HGNC:20884] [ENSGALT00000037587]	ENSGALT00000037587	pleckstrin homology and RhoGEF domain containing G1
A_87_P312202	40.17006	5.3280487	40.17006	up	PNMT	phenylethanolamine N-methyltransferase [Source:HGNC Symbol;Acc:HGNC:9160] [ENSGALT00000045190]	ENSGALT00000045190	phenylethanolamine N-methyltransferase
A_87_P076116	38.171528	5.254425	38.171528	up	MYO5C	myosin VC [Source:HGNC Symbol;Acc:HGNC:7604] [ENSGALT00000058969]	ENSGALT00000058969	myosin VC
A_87_P118968	4.2207556	2.0775013	4.2207556	up	TRAF3			TNF receptor associated factor 3
A_87_P015429	38.87238	5.2806735	38.87238	up
A_87_P113073	6.2138567	2.635489	6.2138567	up	BLM	Gallus gallus Bloom syndrome RecQ like helicase (BLM), mRNA [NM_001007087]	ENSGALT00000013437	Bloom syndrome RecQ like helicase
A_87_P073946	36.434105	5.1872177	36.434105	up	KBTBD12	kelch repeat and BTB domain containing 12 [Source:HGNC Symbol;Acc:HGNC:25731] [ENSGALT00000009602]	ENSGALT00000009602	kelch repeat and BTB domain containing 12
A_87_P079371	4.446519	2.1526763	4.446519	up	TRABD2B	TraB domain containing 2B [Source:HGNC Symbol;Acc:HGNC:44200] [ENSGALT00000043593]	ENSGALT00000043593	TraB domain containing 2B
A_87_P088221	39.295452	5.2962904	39.295452	up	IFNKL1	interferon kappa-like 1 [Source:NCBI gene;Acc:101750245] [ENSGALT00000032834]	ENSGALT00000032834	interferon kappa-like 1
A_87_P010790	39.31808	5.297121	39.31808	up		PREDICTED: Gallus gallus uncharacterized LOC101750300 (LOC101750300), ncRNA [XR_001469285]
A_87_P111348	39.35627	5.2985215	39.35627	up	C1QTNF9	C1q and tumor necrosis factor related protein 9 [Source:NCBI gene;Acc:771538] [ENSGALT00000027653]	ENSGALT00000027653	C1q and tumor necrosis factor related protein 9
A_87_P023657	14.16937	3.8247037	14.16937	up	MAP3K7CL	Rep: TAK1-like protein. - Gallus gallus, complete [TC378886]		MAP3K7 C-terminal like
A_87_P285923	4.7723045	2.254686	4.7723045	up	TET3	tet methylcytosine dioxygenase 3 [Source:HGNC Symbol;Acc:HGNC:28313] [ENSGALT00000059756]	ENSGALT00000059756	tet methylcytosine dioxygenase 3
A_87_P021926	9.041765	3.1766045	9.041765	up	TM6SF1	Gallus gallus transmembrane 6 superfamily member 1 (TM6SF1), mRNA [NM_001277461]	ENSGALT00000086938	transmembrane 6 superfamily member 1
A_87_P016237	38.958313	5.2838593	38.958313	up
A_87_P177548	35.20609	5.137753	35.20609	up
A_87_P018309	38.29785	5.2591915	38.29785	up
A_87_P103648	16.021818	4.001966	16.021818	up	LOC107052651	PREDICTED: Gallus gallus uncharacterized LOC107052651 (LOC107052651), transcript variant X5, ncRNA [XR_003073834]		uncharacterized LOC107052651
A_87_P026216	57.41695	5.843405	57.41695	up	INS-IGF2	603368994F1 CSEQRBN19 Gallus gallus cDNA clone ChEST272l24 5', mRNA sequence [BU458036]		insulin
A_87_P157978	28.453608	4.8305397	28.453608	up		Rep: Integrin beta-6 precursor - Bos taurus (Bovine), complete [TC379753]
A_87_P210223	8.082317	3.014769	8.082317	up	FOXO1	Gallus gallus forkhead box O1 (FOXO1), mRNA [NM_204328]	ENSGALT00000080109	forkhead box O1
A_87_P069826	18.351067	4.197792	18.351067	up	CCDC60	coiled-coil domain containing 60 [Source:HGNC Symbol;Acc:HGNC:28610] [ENSGALT00000085721]	ENSGALT00000085721	coiled-coil domain containing 60
A_87_P012840	36.129528	5.1751065	36.129528	up	ARHGAP22	603155349F1 CSEQRBL05 Gallus gallus cDNA clone ChEST168b14 5', mRNA sequence [BU412195]		Rho GTPase activating protein 22
A_87_P021992	36.068474	5.1726665	36.068474	up
A_87_P063046	36.435635	5.1872783	36.435635	up
A_87_P073196	36.6582	5.196064	36.6582	up	TRPC7	transient receptor potential cation channel subfamily C member 7 [Source:HGNC Symbol;Acc:HGNC:20754] [ENSGALT00000027784]	ENSGALT00000027784	transient receptor potential cation channel subfamily C member 7
A_87_P021369	23.20792	4.5365453	23.20792	up		pgr1n.pk004.j16 Normalized chicken reproductive tract cDNA library (pgr1n) Gallus gallus cDNA clone pgr1n.pk004.j16 5' similar to emb [CD217724]	ENSGALT00000036935
A_87_P062996	37.281586	5.2203913	37.281586	up	FBXO47	F-box protein 47 [Source:HGNC Symbol;Acc:HGNC:31969] [ENSGALT00000031344]	ENSGALT00000031344	F-box protein 47
A_87_P012047	26.520338	4.7290273	26.520338	up	LOC769726	kazal-type serine protease inhibitor domain-containing protein 1-like [Source:NCBI gene;Acc:769726] [ENSGALT00000047889]	ENSGALT00000047889	kazal-type serine protease inhibitor domain-containing protein 1-like
A_87_P020235	29.375105	4.876522	29.375105	up		Contig1499 WL [CO635411]
A_87_P114288	18.511196	4.210326	18.511196	up	TRIM55			tripartite motif containing 55
A_87_P017135	27.97975	4.806311	27.97975	up	CTXND1	603589843F1 CSEQCHN74 Gallus gallus cDNA clone ChEST551f11 5', mRNA sequence [BU379138]		cortexin domain containing 1
A_87_P013466	5.920559	2.5657334	5.920559	up	ADAMTS15	Rep: a disintegrin-like and metallopeptidase (reprolysin type) with thrombospondin type 1 motif, 15 - Rattus norvegicus, partial (86%) [TC432204]		ADAM metallopeptidase with thrombospondin type 1 motif, 15
A_87_P015345	47.112835	5.5580482	47.112835	up	VAC14			Vac14, PIKFYVE complex component
A_87_P015889	25.347702	4.663783	25.347702	up
A_87_P165978	9.886266	3.3054256	9.886266	up	MLXIP	MLX interacting protein [Source:HGNC Symbol;Acc:HGNC:17055] [ENSGALT00000007010]	ENSGALT00000007010	MLX interacting protein
A_87_P303413	24.598812	4.620517	24.598812	up		GB
A_87_P109223	34.47384	5.10743	34.47384	up	POU1F1	Gallus gallus POU class 1 homeobox 1 (POU1F1), mRNA [NM_204319]	ENSGALT00000080535	POU class 1 homeobox 1
A_87_P038176	3.048929	1.6083026	3.048929	up	FZD5	Gallus gallus frizzled class receptor 5 (FZD5), mRNA [NM_001305216]	ENSGALT00000055019	frizzled class receptor 5
A_87_P020874	4.608294	2.2042327	4.608294	up	DBNL	drebrin like [Source:HGNC Symbol;Acc:HGNC:2696] [ENSGALT00000064570]	ENSGALT00000064570	drebrin like
A_87_P132028	35.41009	5.1460886	35.41009	up
A_87_P166103	13.382761	3.7423038	13.382761	up		PREDICTED: Gallus gallus ATM interactor (ATMIN), transcript variant X16, misc_RNA [XR_003077301]
A_87_P066776	16.670914	4.0592613	16.670914	up	ACACA	Gallus gallus acetyl-CoA carboxylase alpha (ACACA), mRNA [NM_205505]	ENSGALT00000058549	acetyl-CoA carboxylase alpha
A_87_P189203	14.241012	3.8319798	14.241012	up	CLEC17A	C-type lectin domain containing 17A [Source:NCBI gene;Acc:426106] [ENSGALT00000083368]	ENSGALT00000083368	C-type lectin domain containing 17A
A_87_P017910	7.2721777	2.8623874	7.2721777	up	SEC16B	Gallus gallus SEC16 homolog B, endoplasmic reticulum export factor (SEC16B), mRNA [NM_001031269]	ENSGALT00000007046	SEC16 homolog B, endoplasmic reticulum export factor
A_87_P012340	4.0538425	2.01929	4.0538425	up		Rep: Predicted protein - Botryotinia fuckeliana (strain B05.10) (Noble rot fungus) (Botrytiscinerea), partial (18%) [TC427456]
A_87_P297143	30.23167	4.917989	30.23167	up	RAB44	RAB44, member RAS oncogene family [Source:HGNC Symbol;Acc:HGNC:21068] [ENSGALT00000035251]	ENSGALT00000035251	RAB44, member RAS oncogene family
A_87_P094141	7.8653274	2.9755068	7.8653274	up		Rep: Probable phospholipid-transporting ATPase IG (EC 3.6.3.1) (ATPase class I type 11C) (ATPase IG) (ATPase IQ) (ATPase class VI type 11C). - Gallus gallus, partial (9%) [TC391402]
A_87_P015404	7.213245	2.8506484	7.213245	up		Rep: Reverse transcriptase - Gallus gallus (Chicken), partial (9%) [TC397746]
A_87_P014760	39.23479	5.2940617	39.23479	up
A_87_P154193	7.015798	2.8106072	7.015798	up		Rep: PREDICTED: talin 2 isoform 1 - Pan troglodytes, partial (14%) [TC401629]
A_87_P271758	19.172497	4.2609663	19.172497	up	TTI2	Rep: Uncharacterized protein C8orf41. - Gallus gallus, partial (44%) [TC430331]		TELO2 interacting protein 2
A_87_P208558	4.159513	2.0564146	4.159513	up	LHFPL5	Gallus gallus LHFPL tetraspan subfamily member 5 (LHFPL5), mRNA [NM_204398]	ENSGALT00000050484	LHFPL tetraspan subfamily member 5
A_87_P016772	31.766888	4.989452	31.766888	up
A_87_P102041	14.5238	3.860347	14.5238	up	EOMES	Gallus gallus eomesodermin (EOMES), mRNA [NM_001321555]	ENSGALT00000042658	eomesodermin
A_87_P164753	7.736723	2.9517226	7.736723	up		4147041 BARC_3GAL chicken mixed tissue Gallus gallus cDNA clone 3GAL_49J05 5', mRNA sequence [DN851424]
A_87_P016152	12.245308	3.6141572	12.245308	up
A_87_P017124	10.588267	3.4043946	10.588267	up
A_87_P014938	65.18018	6.0263615	65.18018	up	LOC107056600			nucleoporin NUP53-like
A_87_P117343	8.369552	3.0651503	8.369552	up	ITCH	itchy E3 ubiquitin protein ligase [Source:HGNC Symbol;Acc:HGNC:13890] [ENSGALT00000056005]	ENSGALT00000056005	itchy E3 ubiquitin protein ligase
A_87_P023488	33.563206	5.0688086	33.563206	up	VPS13A	Gallus gallus vacuolar protein sorting 13 homolog A (VPS13A), mRNA [NM_001277836]	ENSGALT00000024483	vacuolar protein sorting 13 homolog A
A_87_P024161	17.845116	4.1574574	17.845116	up	TOPBP1	DNA topoisomerase II binding protein 1 [Source:HGNC Symbol;Acc:HGNC:17008] [ENSGALT00000080851]	ENSGALT00000080851	topoisomerase (DNA) II binding protein 1
A_87_P114423	38.556694	5.2689095	38.556694	up	ITGA11	integrin subunit alpha 11 [Source:HGNC Symbol;Acc:HGNC:6136] [ENSGALT00000012997]	ENSGALT00000012997	integrin subunit alpha 11
A_87_P023637	10.145697	3.342796	10.145697	up	LRRC8A	leucine rich repeat containing 8 VRAC subunit A [Source:HGNC Symbol;Acc:HGNC:19027] [ENSGALT00000007279]	ENSGALT00000007279	leucine rich repeat containing 8 family member A
A_87_P079841	32.917023	5.040762	32.917023	up	FAM13C	family with sequence similarity 13 member C [Source:HGNC Symbol;Acc:HGNC:19371] [ENSGALT00000064822]	ENSGALT00000064822	family with sequence similarity 13 member C
A_87_P111723	38.138462	5.253175	38.138462	up
A_87_P178758	38.048454	5.249766	38.048454	up
A_87_P022449	17.670704	4.1432877	17.670704	up	SOX13	SRY-box 13 [Source:HGNC Symbol;Acc:HGNC:11192] [ENSGALT00000000813]	ENSGALT00000000813	SRY-box 13
A_87_P018919	37.865303	5.2428045	37.865303	up
A_87_P084021	9.412955	3.2346478	9.412955	up		potassium voltage-gated channel subfamily Q member 1 [Source:HGNC Symbol;Acc:HGNC:6294] [ENSGALT00000069634]	ENSGALT00000069634
A_87_P105748	20.426718	4.3523855	20.426718	up		FERM domain containing 4A [Source:HGNC Symbol;Acc:HGNC:25491] [ENSGALT00000054492]	ENSGALT00000054492
A_87_P011235	25.565022	4.6760993	25.565022	up		603811321F1 CSEQCHN74 Gallus gallus cDNA clone ChEST798i6 5', mRNA sequence [BU378644]
A_87_P014642	36.5255	5.190832	36.5255	up		603536812F1 CSEQCHN58 Gallus gallus cDNA clone ChEST499h3 5', mRNA sequence [BU396751]
A_87_P106163	35.124878	5.1344213	35.124878	up	FEZF1	FEZ family zinc finger 1 [Source:HGNC Symbol;Acc:HGNC:22788] [ENSGALT00000014537]	ENSGALT00000014537	FEZ family zinc finger 1
A_87_P099121	30.016033	4.9076614	30.016033	up		sterile alpha motif domain containing 3 [Source:HGNC Symbol;Acc:HGNC:21574] [ENSGALT00000077719]	ENSGALT00000077719
A_87_P078881	23.44715	4.5513406	23.44715	up		603363466F1 CSEQRBN21 Gallus gallus cDNA clone ChEST258d17 5', mRNA sequence [BU473762]
A_87_P097633	25.740572	4.685972	25.740572	up	MIXL1	Gallus gallus Mix paired-like homeobox (MIXL1), mRNA [NM_204990]	ENSGALT00000059394	Mix paired-like homeobox
A_87_P001336	5.368486	2.4245152	5.368486	up		Rep: Cartilage intermediate layer protein 1 precursor (CILP-1) (Cartilage intermediate-layer protein) [Contains: Cartilage intermediate layer protein 1 C1; Cartilage intermediate layer protein 1 C2]. - Gallus gallus, complete [TC387558]
A_87_P072796	5.068204	2.3414745	5.068204	up		Rep: Cytoplasmic polyadenylation element-binding protein 4 (CPE-binding protein 4) (CPE-BP4) (hCPEB-4). - Gallus gallus, complete [TC386103]
A_87_P037246	46.886097	5.5510883	46.886097	up	SMC1A	Gallus gallus structural maintenance of chromosomes 1A (SMC1A), mRNA [NM_204516]		structural maintenance of chromosomes 1A
A_87_P110683	31.192146	4.963111	31.192146	up	OXGR1L	2-oxoglutarate receptor 1-like [Source:NCBI gene;Acc:428024] [ENSGALT00000062441]	ENSGALT00000062441	2-oxoglutarate receptor 1-like
A_87_P118708	14.103853	3.8180175	14.103853	up	STAG2	PREDICTED: Gallus gallus stromal antigen 2 (STAG2), transcript variant X1, mRNA [XM_015278622]		stromal antigen 2
A_87_P244088	15.839581	3.9854622	15.839581	up	NUMB	Gallus gallus NUMB, endocytic adaptor protein (NUMB), mRNA [NM_204835]	ENSGALT00000065678	NUMB, endocytic adaptor protein
A_87_P030201	32.378387	5.016959	32.378387	up		603609970F1 CSEQCHN56 Gallus gallus cDNA clone ChEST598k17 5', mRNA sequence [BU305440]
A_87_P017917	35.515533	5.150378	35.515533	up
A_87_P084551	11.254271	3.4924006	11.254271	up		Rep: Os04g0141400 protein - Oryza sativa subsp. japonica (Rice), partial (3%) [TC427466]
A_87_P121768	14.792389	3.8867831	14.792389	up	PAPPA	pappalysin 1 [Source:HGNC Symbol;Acc:HGNC:8602] [ENSGALT00000057828]	ENSGALT00000057828	pappalysin 1
A_87_P092626	25.45229	4.6697235	25.45229	up			ENSGALT00000070325
A_87_P035840	29.605495	4.887793	29.605495	up		AJ743526 riken1 Gallus gallus cDNA clone 21e19r4, mRNA sequence [AJ743526]
A_87_P108063	34.38152	5.1035614	34.38152	up	ENDOUL	endonuclease, polyU-specific-like [Source:NCBI gene;Acc:418221] [ENSGALT00000059512]	ENSGALT00000059512	endonuclease, polyU-specific-like
A_87_P065771	16.10253	4.0092154	16.10253	up	UBXN10	Gallus gallus UBX domain protein 10 (UBXN10), mRNA [NM_001278045]	ENSGALT00000039633	UBX domain protein 10
A_87_P313787	5.36657	2.4240003	5.36657	up	RINT1	Gallus gallus RAD50 interactor 1 (RINT1), mRNA [NM_001278117]	ENSGALT00000013186	RAD50 interactor 1
A_87_P112169	25.084282	4.6487117	25.084282	up	AVD	Gallus gallus avidin (AVD), mRNA [NM_205320]	ENSGALT00000003855	avidin
A_87_P074941	22.019743	4.460726	22.019743	up	TDRD12	tudor domain containing 12 [Source:NCBI gene;Acc:768954] [ENSGALT00000007492]	ENSGALT00000007492	tudor domain containing 12
A_87_P018102	29.134949	4.864679	29.134949	up	ASB18	603142068F1 CSEQCHL16 Gallus gallus cDNA clone ChEST135g18 5', mRNA sequence [BU117873]		ankyrin repeat and SOCS box containing 18
A_87_P183913	24.059351	4.588526	24.059351	up	SLC26A4	solute carrier family 26 member 4 [Source:HGNC Symbol;Acc:HGNC:8818] [ENSGALT00000012986]	ENSGALT00000012986	solute carrier family 26 member 4
A_87_P013169	31.236942	4.9651814	31.236942	up		Rep: Predicted protein - Monosiga brevicollis MX1, partial (6%) [TC440757]
A_87_P096741	11.629927	3.5397701	11.629927	up
A_87_P153223	9.75726	3.2864761	9.75726	up		Rep: DENN domain-containing protein 4C. - Gallus gallus, partial (92%) [TC393126]
A_87_P237318	4.655238	2.218855	4.655238	up		gPGC_EST04144 Embryonic gonadal PGC cDNA Library Gallus gallus cDNA 5', mRNA sequence [DR414302]
A_87_P055931	24.231777	4.5988283	24.231777	up	GALR1	Gallus gallus galanin receptor 1 (GALR1), mRNA [NM_001128062]	ENSGALT00000043531	galanin receptor 1
A_87_P171448	11.9429655	3.5780892	11.9429655	up	LOC771995	PREDICTED: Gallus gallus keratin, type I cytoskeletal 42-like (LOC771995), mRNA [XM_003642820]		keratin, type I cytoskeletal 42-like
A_87_P098041	10.996769	3.4590077	10.996769	up		Rep: Leucine-rich repeat and fibronectin type-III domain-containing protein 2 precursor. - Gallus gallus, partial (98%) [TC433074]
A_87_P106353	34.90116	5.125203	34.90116	up	SLC38A4	Gallus gallus solute carrier family 38 member 4 (SLC38A4), mRNA [NM_001199549]	ENSGALT00000015837	solute carrier family 38 member 4
A_87_P015959	8.500631	3.08757	8.500631	up	MAP3K3	mitogen-activated protein kinase kinase kinase 3 [Source:HGNC Symbol;Acc:HGNC:6855] [ENSGALT00000040505]	ENSGALT00000040505	mitogen-activated protein kinase kinase kinase 3
A_87_P011905	3.1110365	1.6373954	3.1110365	up	xcc-b100_1894L	PREDICTED: Gallus gallus UPF0061 protein xcc-b100_1894-like (xcc-b100_1894L), mRNA [XM_418593]		UPF0061 protein xcc-b100_1894-like
A_87_P129335	37.13001	5.214514	37.13001	up	AIRE			autoimmune regulator
A_87_P066301	27.428143	4.777585	27.428143	up			ENSGALT00000086366
A_87_P023402	6.7080193	2.7458868	6.7080193	up
A_87_P101421	11.875786	3.569951	11.875786	up	CUBN	cubilin [Source:HGNC Symbol;Acc:HGNC:2548] [ENSGALT00000078434]	ENSGALT00000078434	cubilin
A_87_P098681	7.2900376	2.8659263	7.2900376	up
A_87_P222513	22.511198	4.492571	22.511198	up	MYNN	myoneurin [Source:HGNC Symbol;Acc:HGNC:14955] [ENSGALT00000015328]	ENSGALT00000015328	myoneurin
A_87_P013858	17.780582	4.1522307	17.780582	up
A_87_P174768	10.7350235	3.4242535	10.7350235	up		Rep: Tristetraproline - Homo sapiens (Human), partial (6%) [TC389303]
A_87_P096201	31.33985	4.9699264	31.33985	up	GRXCR1	glutaredoxin and cysteine rich domain containing 1 [Source:HGNC Symbol;Acc:HGNC:31673] [ENSGALT00000037467]	ENSGALT00000037467	glutaredoxin and cysteine rich domain containing 1
A_87_P174878	20.948166	4.388752	20.948166	up		Rep: Protein Shroom4 - Mus musculus (Mouse), partial (3%) [TC417062]
A_87_P012830	10.684362	3.417429	10.684362	up
A_87_P018307	30.611265	4.935991	30.611265	up
A_87_P020575	4.4655356	2.1588333	4.4655356	up		WLB045B10.ab1 WLtestis Gallus gallus cDNA 5', mRNA sequence [CN231838]
A_87_P142833	36.856544	5.203849	36.856544	up		603107501F1 CSEQCHN04 Gallus gallus cDNA clone ChEST49a1 5', mRNA sequence [BU214571]
A_87_P018725	10.530872	3.396553	10.530872	up
A_87_P011221	30.470108	4.9293227	30.470108	up	LOC100859822			uncharacterized LOC100859822
A_87_P090906	36.191296	5.177571	36.191296	up		Rep: olfactory receptor Olr1693 - Rattus norvegicus, partial (34%) [TC377867]
A_87_P028135	20.633575	4.366922	20.633575	up	GABRA5	gamma-aminobutyric acid type A receptor alpha5 subunit [Source:HGNC Symbol;Acc:HGNC:4079] [ENSGALT00000027027]	ENSGALT00000027027	gamma-aminobutyric acid type A receptor alpha5 subunit
A_87_P028067	17.839748	4.1570234	17.839748	up		Rep: Microsomal glutathione S-transferase 2 (EC 2.5.1.18) (Microsomal GST- 2) (Microsomal GST-II). - Gallus gallus, complete [TC416530]
A_87_P013072	15.696921	3.9724097	15.696921	up
A_87_P003163	4.0167313	2.006022	4.0167313	up	DUSP18	dual specificity phosphatase 21 [Source:HGNC Symbol;Acc:HGNC:20476] [ENSGALT00000012591]	ENSGALT00000012591	dual specificity phosphatase 18
A_87_P090806	7.213097	2.8506188	7.213097	up		nuclear receptor binding protein 2 [Source:HGNC Symbol;Acc:HGNC:19339] [ENSGALT00000067911]	ENSGALT00000067911
A_87_P078176	-2.535564	-1.3423066	2.535564	down		transmembrane 4 L six family member 1 [Source:NCBI gene;Acc:425046] [ENSGALT00000067901]	ENSGALT00000067901
A_87_P177773	25.67417	4.6822457	25.67417	up
A_87_P153153	4.0062504	2.0022526	4.0062504	up		Rep: Zinc finger MYM-type protein 4 - Homo sapiens (Human), partial (93%) [TC381679]
A_87_P009083	36.677444	5.196821	36.677444	up	MYBPC3	Gallus gallus myosin binding protein C, cardiac (MYBPC3), mRNA [NM_205116]	ENSGALT00000032650	myosin binding protein C, cardiac
A_87_P012754	29.27292	4.871495	29.27292	up	MUC13	Rep: Protein HEG homolog 1 precursor. - Gallus gallus, partial (37%) [TC394933]		mucin 13, cell surface associated
A_87_P014034	14.525658	3.8605316	14.525658	up
A_87_P037409	10.440928	3.3841782	10.440928	up		AJ396326 dkfz426 Gallus gallus cDNA clone 26b13r1, mRNA sequence [AJ396326]
A_87_P178123	30.904503	4.949745	30.904503	up		Rep: OmpA/MotB precursor - Pseudomonas syringae pv. syringae (strain B728a), partial (5%) [TC396299]
A_87_P202773	29.40551	4.8780146	29.40551	up	TNNT3	Gallus gallus troponin T3, fast skeletal type (TNNT3), mRNA [NM_204922]	ENSGALT00000060938	troponin T3, fast skeletal type
A_87_P015810	9.572646	3.2589178	9.572646	up	MYCBP2	MYC binding protein 2, E3 ubiquitin protein ligase [Source:HGNC Symbol;Acc:HGNC:23386] [ENSGALT00000067888]	ENSGALT00000067888	MYC binding protein 2, E3 ubiquitin protein ligase
A_87_P307558	42.59805	5.4127154	42.59805	up
A_87_P018315	7.696881	2.944274	7.696881	up	LOC427029	603609929F1 CSEQCHN56 Gallus gallus cDNA clone ChEST598i7 5', mRNA sequence [BU296598]		uncharacterized LOC427029
A_87_P301758	34.609776	5.1131077	34.609776	up		GB
A_87_P194033	14.989563	3.9058864	14.989563	up	MYOG	Gallus gallus myogenin (MYOG), mRNA [NM_204184]	ENSGALT00000040709	myogenin
A_87_P011046	34.3715	5.103141	34.3715	up	PAPD4	Rep: Rifin - Plasmodium falciparum (isolate 3D7), partial (6%) [TC432426]		poly(A) RNA polymerase D4, non-canonical
A_87_P032207	26.723427	4.740033	26.723427	up	BAALC	BAALC, MAP3K1 and KLF4 binding [Source:HGNC Symbol;Acc:HGNC:14333] [ENSGALT00000086980]	ENSGALT00000086980	BAALC, MAP3K1 and KLF4 binding
A_87_P011186	5.7450113	2.5223098	5.7450113	up	TMEM161B	transmembrane protein 161B [Source:HGNC Symbol;Acc:HGNC:28483] [ENSGALT00000017720]	ENSGALT00000017720	transmembrane protein 161B
A_87_P017069	4.562191	2.1897268	4.562191	up		603512342F1 CSEQCHN57 Gallus gallus cDNA clone ChEST446d12 5', mRNA sequence [BU388510]	ENSGALT00000051795
A_87_P175603	36.14459	5.175708	36.14459	up
A_87_P099996	28.572569	4.836559	28.572569	up	CSMD1	CUB and Sushi multiple domains 1 [Source:HGNC Symbol;Acc:HGNC:14026] [ENSGALT00000048732]	ENSGALT00000048732	CUB and Sushi multiple domains 1
A_87_P109008	51.39809	5.683643	51.39809	up	LOC107054998	PREDICTED: Gallus gallus uncharacterized LOC107054998 (LOC107054998), transcript variant X2, ncRNA [XR_003072045]		uncharacterized LOC107054998
A_87_P149183	42.589787	5.4124355	42.589787	up		Rep: Chromosome 16 SCAF14537, whole genome shotgun sequence - Tetraodon nigroviridis (Green puffer), partial (41%) [TC430523]
A_87_P023427	4.5563126	2.1878667	4.5563126	up	TMTC4	transmembrane and tetratricopeptide repeat containing 4 [Source:HGNC Symbol;Acc:HGNC:25904] [ENSGALT00000027257]	ENSGALT00000027257	transmembrane and tetratricopeptide repeat containing 4
A_87_P087406	32.848423	5.037752	32.848423	up
A_87_P073676	3.0077486	1.588684	3.0077486	up
A_87_P013592	20.06478	4.3265934	20.06478	up		603215608F1 CSEQRBN14 Gallus gallus cDNA clone ChEST201p1 5', mRNA sequence [BU453570]
A_87_P279463	3.6242957	1.8577007	3.6242957	up	NEK6	Gallus gallus NIMA related kinase 6 (NEK6), mRNA [NM_001012531]	ENSGALT00000052915	NIMA related kinase 6
A_87_P094726	3.2008445	1.6784526	3.2008445	up	MAP9	microtubule associated protein 9 [Source:NCBI gene;Acc:422406] [ENSGALT00000032288]	ENSGALT00000032288	microtubule associated protein 9
A_87_P176978	108.114296	6.7564135	108.114296	up
A_87_P090901	4.99815	2.3213942	4.99815	up	CACFD1	Gallus gallus calcium channel flower domain containing 1 (CACFD1), mRNA [NM_001277657]	ENSGALT00000082185	calcium channel flower domain containing 1
A_87_P013671	39.25926	5.294961	39.25926	up	UPK1B	Rep: Uroplakin-1b (Uroplakin Ib) (UPIb) (Tetraspanin-20) (Tspan-20). - Gallus gallus, partial (15%) [TC402498]		uroplakin 1B
A_87_P174793	39.279114	5.2956905	39.279114	up
A_87_P160438	35.357788	5.143956	35.357788	up	SLC2A6	solute carrier family 2 member 6 [Source:HGNC Symbol;Acc:HGNC:11011] [ENSGALT00000004719]	ENSGALT00000004719	solute carrier family 2 member 6
A_87_P105368	13.401192	3.7442894	13.401192	up	ZC3H3	Gallus gallus zinc finger CCCH-type containing 3 (ZC3H3), mRNA [NM_001031585]	ENSGALT00000063646	zinc finger CCCH-type containing 3
A_87_P035611	31.481842	4.976448	31.481842	up	ADAM28	ADAM metallopeptidase domain 28 [Source:NCBI gene;Acc:419529] [ENSGALT00000000481]	ENSGALT00000000481	ADAM metallopeptidase domain 28
A_87_P106778	38.46089	5.2653203	38.46089	up
A_87_P126667	12.931756	3.6928463	12.931756	up
A_87_P024536	5.3181086	2.4109132	5.3181086	up	LOC420552	PREDICTED: Gallus gallus uncharacterized LOC420552 (LOC420552), transcript variant X1, mRNA [XM_015281950]		uncharacterized LOC420552
A_87_P086806	12.354236	3.6269338	12.354236	up		Rep: olfactory receptor Olr1142 - Rattus norvegicus, partial (49%) [TC377688]	ENSGALT00000068562
A_87_P030450	2.3079042	1.2065834	2.3079042	up	SIDT2	SID1 transmembrane family member 2 [Source:NCBI gene;Acc:770233] [ENSGALT00000054882]	ENSGALT00000054882	SID1 transmembrane family member 2
A_87_P024629	5.382652	2.428317	5.382652	up	CHMP4C	Gallus gallus charged multivesicular body protein 4C (CHMP4C), mRNA [NM_001199475]	ENSGALT00000057439	charged multivesicular body protein 4C
A_87_P024510	5.9256053	2.5669625	5.9256053	up	ARL11	Rep: ADP-ribosylation factor-like protein 11 (ADP-ribosylation factor-like tumor suppressor protein 1). - Gallus gallus, complete [TC382769]		ADP ribosylation factor like GTPase 11
A_87_P099751	35.339516	5.1432104	35.339516	up		meiotic double-stranded break formation protein 4 [Source:HGNC Symbol;Acc:HGNC:43638] [ENSGALT00000081702]	ENSGALT00000081702
A_87_P088946	3.1103983	1.6370994	3.1103983	up		BAH domain and coiled-coil containing 1 [Source:HGNC Symbol;Acc:HGNC:29279] [ENSGALT00000070695]	ENSGALT00000070695
A_87_P082381	26.219717	4.71258	26.219717	up
A_87_P118593	18.099087	4.177845	18.099087	up	COMMD9			COMM domain containing 9
A_87_P106653	36.870384	5.2043905	36.870384	up
A_87_P108483	3.3418314	1.740639	3.3418314	up
A_87_P079641	2.5552	1.3534362	2.5552	up	NFIA	Gallus gallus nuclear factor I A (NFIA), mRNA [NM_205273]	ENSGALT00000087296	nuclear factor I A
A_87_P110538	33.135426	5.0503025	33.135426	up
A_87_P130518	35.95761	5.1682253	35.95761	up	SERPINC1			serpin family C member 1
A_87_P009214	2.3002138	1.2017679	2.3002138	up	ARFGAP2	Gallus gallus ADP ribosylation factor GTPase activating protein 2 (ARFGAP2), mRNA [NM_001033871]	ENSGALT00000061193	ADP ribosylation factor GTPase activating protein 2
A_87_P024275	3.5501044	1.8278614	3.5501044	up	SNRK	Gallus gallus SNF related kinase (SNRK), mRNA [NM_001199702]	ENSGALT00000046710	SNF related kinase
A_87_P097576	36.151005	5.175964	36.151005	up
A_87_P110388	5.9721794	2.5782576	5.9721794	up	SLC9A2	Gallus gallus solute carrier family 9 member A2 (SLC9A2), mRNA [NM_001285935]	ENSGALT00000027110	solute carrier family 9 member A2
A_87_P073941	10.910759	3.4476795	10.910759	up	KBTBD12	kelch repeat and BTB domain containing 12 [Source:HGNC Symbol;Acc:HGNC:25731] [ENSGALT00000009602]	ENSGALT00000009602	kelch repeat and BTB domain containing 12
A_87_P117868	37.155937	5.215521	37.155937	up	SEPT8	Rep: Septin-8. - Gallus gallus, partial (15%) [TC413441]		septin 8
A_87_P310007	10.618337	3.408486	10.618337	up		GB
A_87_P018670	14.634089	3.8712611	14.634089	up
A_87_P145968	27.696774	4.791646	27.696774	up
A_87_P177253	6.0148416	2.5885267	6.0148416	up	MOXD1	Gallus gallus monooxygenase DBH like 1 (MOXD1), mRNA [NM_204624]	ENSGALT00000079529	monooxygenase DBH like 1
A_87_P323187	34.523506	5.109507	34.523506	up		Rep: Dynamin-binding protein - Homo sapiens (Human), partial (49%) [TC378821]
A_87_P035033	4.4528284	2.154722	4.4528284	up	ZDHHC8	Gallus gallus zinc finger DHHC-type containing 8 (ZDHHC8), mRNA [NM_001038691]	ENSGALT00000003320	zinc finger DHHC-type containing 8
A_87_P065426	8.086641	3.0155406	8.086641	up	CFAP74	Rep: Expressed protein - Oryza sativa subsp. japonica (Rice), partial (5%) [TC383512]		cilia and flagella associated protein 74
A_87_P306393	11.702671	3.548766	11.702671	up
A_87_P021842	2.4332912	1.282909	2.4332912	up	ACSBG1	acyl-CoA synthetase bubblegum family member 1 [Source:HGNC Symbol;Acc:HGNC:29567] [ENSGALT00000005199]	ENSGALT00000005199	acyl-CoA synthetase bubblegum family member 1
A_87_P009152	4.631372	2.2114396	4.631372	up	LAMP2	Gallus gallus lysosomal associated membrane protein 2 (LAMP2), mRNA [NM_001001749]	ENSGALT00000013962	lysosomal associated membrane protein 2
A_87_P016306	2.4729807	1.306251	2.4729807	up
A_87_P108028	20.175829	4.334556	20.175829	up	LOC101750972	PREDICTED: Gallus gallus dystroglycan-like (LOC101750972), mRNA [XM_004938007]		dystroglycan-like
A_87_P025642	25.655838	4.6812153	25.655838	up	KPNA7	karyopherin subunit alpha 7 [Source:HGNC Symbol;Acc:HGNC:21839] [ENSGALT00000007433]	ENSGALT00000007433	karyopherin subunit alpha 7
A_87_P152008	2.0298824	1.0213962	2.0298824	up		Rep: Kelch domain-containing protein 8A - Mus musculus (Mouse), partial (89%) [TC390114]
A_87_P103663	35.944576	5.167702	35.944576	up
A_87_P016381	16.111984	4.010062	16.111984	up		Rep: family with sequence similarity 54, member B (FAM54B), transcript variant 1, mRNA - Gallus gallus, partial (67%) [TC401079]
A_87_P133178	7.0205197	2.8115778	7.0205197	up	CXCL12	C-X-C motif chemokine ligand 12 [Source:NCBI gene;Acc:395180] [ENSGALT00000061096]	ENSGALT00000061096	C-X-C motif chemokine ligand 12
A_87_P004984	52.38788	5.711161	52.38788	up	RHBDL3	rhomboid like 3 [Source:HGNC Symbol;Acc:HGNC:16502] [ENSGALT00000005419]	ENSGALT00000005419	rhomboid like 3
A_87_P066946	30.046486	4.9091244	30.046486	up	MYH1F	Gallus gallus myosin, heavy chain 1F, skeletal muscle (MYH1F), mRNA [NM_001319015]	ENSGALT00000057465	myosin, heavy chain 1F, skeletal muscle
A_87_P017085	27.17415	4.764163	27.17415	up		Rep: Polypyrimidine tract-binding protein 2 (Neurally-enriched homolog of PTB) (Neural polypyrimidine tract-binding protein) (PTB-like protein). - Takifugu rubripes, partial (7%) [TC411188]
A_87_P091222	18.73386	4.2275763	18.73386	up	FOXN4	Gallus gallus forkhead box N4 (FOXN4), mRNA [NM_001083359]	ENSGALT00000008117	forkhead box N4
A_87_P015041	45.7412	5.5154223	45.7412	up		603846941F1 CSEQRBN22 Gallus gallus cDNA clone ChEST837a12 5', mRNA sequence [BU478476]
A_87_P177903	18.799833	4.232648	18.799833	up		Rep: FliK, flagellar hook-length control protein - Rhodobacter sphaeroides (strain ATCC 17023 / 2.4.1 / NCIB 8253 / DSM158), partial (3%) [TC441422]
A_87_P050126	33.251698	5.055356	33.251698	up	RHCG	Gallus gallus Rh family C glycoprotein (RHCG), mRNA [NM_001004370]	ENSGALT00000010720	Rh family C glycoprotein
A_87_P100491	7.0052423	2.808435	7.0052423	up
A_87_P129568	39.207645	5.293063	39.207645	up	C3	Gallus gallus complement component 3 (C3), mRNA [NM_205405]	ENSGALT00000057228	complement component 3
A_87_P070111	39.23461	5.294055	39.23461	up
A_87_P098686	37.967426	5.2466903	37.967426	up
A_87_P174153	5.9370666	2.5697503	5.9370666	up	DBNL	drebrin like [Source:HGNC Symbol;Acc:HGNC:2696] [ENSGALT00000064570]	ENSGALT00000064570	drebrin like
A_87_P270518	39.088608	5.2886763	39.088608	up	MTNR1A	Gallus gallus melatonin receptor 1A (MTNR1A), mRNA [NM_205362]	ENSGALT00000022097	melatonin receptor 1A
A_87_P033146	38.991997	5.285106	38.991997	up	FAM168	603952896F1 CSEQCHN03 Gallus gallus cDNA clone ChEST915p23 5', mRNA sequence [BU212749]		family with sequence similarity 168
A_87_P013129	38.409885	5.263406	38.409885	up		Rep: Interleukin-18 binding protein d - Homo sapiens (Human), partial (7%) [TC432067]
A_87_P023867	2.6858592	1.4253837	2.6858592	up	ZBTB34	Gallus gallus zinc finger and BTB domain containing 34 (ZBTB34), mRNA [NM_001012795]	ENSGALT00000038660	zinc finger and BTB domain containing 34
A_87_P176498	39.819427	5.3154006	39.819427	up		603789120F1 CSEQCHN72 Gallus gallus cDNA clone ChEST749h5 5', mRNA sequence [BU366631]
A_87_P178083	41.186348	5.3640943	41.186348	up	TMEM200C	transmembrane protein 200C [Source:HGNC Symbol;Acc:HGNC:37208] [ENSGALT00000047689]	ENSGALT00000047689	transmembrane protein 200C
A_87_P103348	36.98065	5.2086987	36.98065	up		PREDICTED: Gallus gallus ATP-binding cassette, sub-family A (ABC1), member 13 (ABCA13), miscRNA [XR_027192]	ENSGALT00000021357
A_87_P101871	27.299353	4.770795	27.299353	up	HOXA13	Gallus gallus homeobox A13 (HOXA13), mRNA [NM_204139]	ENSGALT00000045192	homeobox A13
A_87_P119093	36.62591	5.1947927	36.62591	up	MC5R	Gallus gallus melanocortin 5 receptor (MC5R), mRNA [NM_001031015]	ENSGALT00000077234	melanocortin 5 receptor
A_87_P012315	36.01473	5.170515	36.01473	up	RNFT2	ring finger protein, transmembrane 2 [Source:HGNC Symbol;Acc:HGNC:25905] [ENSGALT00000013375]	ENSGALT00000013375	ring finger protein, transmembrane 2
A_87_P308527	6.0296435	2.5920727	6.0296435	up		ArfGAP with SH3 domain, ankyrin repeat and PH domain 3 [Source:HGNC Symbol;Acc:HGNC:14987] [ENSGALT00000055607]	ENSGALT00000055607
A_87_P071791	11.581089	3.533699	11.581089	up		Rep: Elongation factor 2 kinase - Homo sapiens (Human), partial (98%) [TC403997]
A_87_P035195	4.040111	2.014395	4.040111	up	FAT1	FAT atypical cadherin 1 [Source:HGNC Symbol;Acc:HGNC:3595] [ENSGALT00000022100]	ENSGALT00000022100	FAT atypical cadherin 1
A_87_P146858	3.5743527	1.837682	3.5743527	up	SEC24D	SEC24 homolog D, COPII coat complex component [Source:HGNC Symbol;Acc:HGNC:10706] [ENSGALT00000019581]	ENSGALT00000019581	SEC24 homolog D, COPII coat complex component
A_87_P111063	22.434885	4.487672	22.434885	up		family with sequence similarity 124 member A [Source:HGNC Symbol;Acc:HGNC:26413] [ENSGALT00000027486]	ENSGALT00000027486
A_87_P124243	30.20739	4.9168296	30.20739	up
A_87_P246273	-2.2044725	-1.1404335	2.2044725	down	CRELD2	Gallus gallus cysteine rich with EGF like domains 2 (CRELD2), mRNA [NM_001199497]	ENSGALT00000086079	cysteine rich with EGF like domains 2
A_87_P024378	18.991156	4.247256	18.991156	up	SLC13A5			solute carrier family 13 member 5
A_87_P014896	14.81208	3.8887024	14.81208	up		Rep: Phemx protein - Rattus norvegicus (Rat), partial (10%) [TC422657]
A_87_P311742	12.860501	3.684875	12.860501	up			ENSGALT00000089829
A_87_P009375	5.565486	2.4765077	5.565486	up	NGF	Gallus gallus nerve growth factor (NGF), transcript variant 1, mRNA [NM_001293108]	ENSGALT00000055126	nerve growth factor
A_87_P017668	14.568534	3.8647838	14.568534	up	PTPN5	PREDICTED: Gallus gallus protein tyrosine phosphatase, non-receptor type 5 (PTPN5), transcript variant X1, mRNA [XM_025150936]		protein tyrosine phosphatase, non-receptor type 5
A_87_P105673	6.1736274	2.6261184	6.1736274	up	USP6NL	Gallus gallus USP6 N-terminal like (USP6NL), mRNA [NM_001030840]	ENSGALT00000082280	USP6 N-terminal like
A_87_P013711	37.98732	5.247446	37.98732	up
A_87_P088076	3.869195	1.9520334	3.869195	up		Rep: olfactory receptor Olr34 - Rattus norvegicus, partial (46%) [TC377468]
A_87_P022018	26.117846	4.706964	26.117846	up	ARHGAP32			Rho GTPase activating protein 32
A_87_P007020	22.352106	4.482339	22.352106	up	CYP46A1	Gallus gallus cytochrome P450 family 46 subfamily A member 1 (CYP46A1), mRNA [NM_001252027]	ENSGALT00000018196	cytochrome P450 family 46 subfamily A member 1
A_87_P016991	3.2706082	1.709559	3.2706082	up
A_87_P173198	9.230858	3.2064648	9.230858	up	SLC25A19	solute carrier family 25 member 19 [Source:HGNC Symbol;Acc:HGNC:14409] [ENSGALT00000013002]	ENSGALT00000013002	solute carrier family 25 member 19
A_87_P097606	34.2615	5.0985165	34.2615	up	C3H1orf95	Gallus gallus chromosome 3 C1orf95 homolog (C3H1orf95), mRNA [NM_001277538]	ENSGALT00000015006	chromosome 3 C1orf95 homolog
A_87_P023689	34.370235	5.103088	34.370235	up		603500583F1 CSEQCHN65 Gallus gallus cDNA clone ChEST417e21 5', mRNA sequence [BU334743]
A_87_P023240	2.5451658	1.3477596	2.5451658	up	HOXB7			homeobox B7
A_87_P075626	16.783178	4.068944	16.783178	up	MYO9A	PREDICTED: Gallus gallus myosin IXA (MYO9A), transcript variant X2, mRNA [XM_015279068]		myosin IXA
A_87_P145928	8.921041	3.157212	8.921041	up		Rep: Peroxisomal biogenesis factor 3 (Peroxin-3) (Peroxisomal assembly protein PEX3). - Gallus gallus, complete [TC380447]
A_87_P019756	3.0814202	1.6235955	3.0814202	up		pat.pk0033.a8.f chicken activated T cell cDNA Gallus gallus cDNA clone pat.pk0033.a8.f 5', mRNA sequence [AI980771]
A_87_P102941	35.75154	5.1599336	35.75154	up
A_87_P105866	15.0418005	3.9109054	15.0418005	up		Rep: Myeloid/lymphoid or mixed-lineage leukemia 5 - Homo sapiens (Human), partial (29%) [TC436631]
A_87_P096411	4.2051177	2.0721462	4.2051177	up	SLIT2	Gallus gallus slit homolog 2 (Drosophila) (SLIT2), mRNA [NM_001267075]	ENSGALT00000067693	slit guidance ligand 2
A_87_P021187	5.4323697	2.4415817	5.4323697	up	ANTXR2	ANTXR cell adhesion molecule 2 [Source:HGNC Symbol;Acc:HGNC:21732] [ENSGALT00000055938]	ENSGALT00000055938	ANTXR cell adhesion molecule 2
A_87_P082406	25.933962	4.6967707	25.933962	up
A_87_P016076	10.224221	3.353919	10.224221	up	MFF	Rep: Uncharacterized protein C2orf33. - Gallus gallus, complete [TC380462]		mitochondrial fission factor
A_87_P271813	58.18966	5.862691	58.18966	up	CCR2	Gallus gallus C-C motif chemokine receptor 2 (CCR2), mRNA [NM_001045835]	ENSGALT00000019166	C-C motif chemokine receptor 2
A_87_P318997	6.9368286	2.7942762	6.9368286	up	HPCAL4	hippocalcin like 4 [Source:HGNC Symbol;Acc:HGNC:18212] [ENSGALT00000006069]	ENSGALT00000006069	hippocalcin like 4
A_87_P021490	7.1077075	2.8293843	7.1077075	up	SLC35F3			solute carrier family 35 member F3
A_87_P177298	36.670536	5.1965494	36.670536	up		Rep: Predicted protein - Physcomitrella patens subsp. patens, partial (8%) [TC385753]
A_87_P016752	38.07802	5.2508864	38.07802	up
A_87_P106313	8.591292	3.1028752	8.591292	up	TWF1	Gallus gallus twinfilin actin binding protein 1 (TWF1), transcript variant 1, mRNA [NM_001278095]	ENSGALT00000074174	twinfilin actin binding protein 1
A_87_P013786	39.145184	5.290763	39.145184	up	OFCC1	PREDICTED: Gallus gallus orofacial cleft 1 candidate 1 (OFCC1), mRNA [XM_418951]		orofacial cleft 1 candidate 1
A_87_P076636	39.25352	5.29475	39.25352	up	GLCE	glucuronic acid epimerase [Source:HGNC Symbol;Acc:HGNC:17855] [ENSGALT00000045248]	ENSGALT00000045248	glucuronic acid epimerase
A_87_P017304	75.590164	6.2401266	75.590164	up		603590338F1 CSEQCHN74 Gallus gallus cDNA clone ChEST553k9 5', mRNA sequence [BU375539]
A_87_P124983	55.12548	5.7846475	55.12548	up	TNNI1			troponin I type 1 (skeletal, slow)
A_87_P177138	38.552834	5.268765	38.552834	up
A_87_P206058	8.956106	3.1628716	8.956106	up	MADD	MAP kinase activating death domain [Source:HGNC Symbol;Acc:HGNC:6766] [ENSGALT00000013318]	ENSGALT00000013318	MAP kinase activating death domain
A_87_P081141	36.8382	5.2031307	36.8382	up
A_87_P018242	22.306068	4.4793644	22.306068	up	GPRIN3	GPRIN family member 3 [Source:HGNC Symbol;Acc:HGNC:27733] [ENSGALT00000045451]	ENSGALT00000045451	GPRIN family member 3
A_87_P102101	38.04834	5.2497616	38.04834	up
A_87_P036550	5.6949244	2.5096767	5.6949244	up	B3GNT2	Gallus gallus UDP-GlcNAc:betaGal beta-1,3-N-acetylglucosaminyltransferase 2 (B3GNT2), mRNA [NM_001008457]	ENSGALT00000014514	UDP-GlcNAc:betaGal beta-1,3-N-acetylglucosaminyltransferase 2
A_87_P014934	15.293125	3.9348114	15.293125	up		Rep: Glycosyltransferases involved in cell wall biogenesis - uncultured archaeon GZfos17F1, partial (5%) [TC381008]
A_87_P018078	37.577625	5.231802	37.577625	up	LOC112532824			translation initiation factor IF-2-like
A_87_P094071	8.223614	3.0397725	8.223614	up	GPC3	glypican 3 [Source:HGNC Symbol;Acc:HGNC:4451] [ENSGALT00000009820]	ENSGALT00000009820	glypican 3
A_87_P011522	3.2502275	1.7005407	3.2502275	up		SMG6, nonsense mediated mRNA decay factor [Source:HGNC Symbol;Acc:HGNC:17809] [ENSGALT00000058580]	ENSGALT00000058580
A_87_P304933	36.638042	5.1952705	36.638042	up		Rep: Undecaprenyl pyrophosphate synthetase - Buchnera aphidicola subsp. Schizaphis graminum, partial (6%) [TC381504]
A_87_P312072	36.552902	5.191914	36.552902	up		GB
A_87_P107983	14.386977	3.8466916	14.386977	up	SPX	spexin hormone [Source:HGNC Symbol;Acc:HGNC:28139] [ENSGALT00000021682]	ENSGALT00000021682	spexin hormone
A_87_P023908	18.373657	4.199567	18.373657	up	IGSF6	Gallus gallus immunoglobulin superfamily member 6 (IGSF6), mRNA [NM_001277599]	ENSGALT00000042629	immunoglobulin superfamily member 6
A_87_P100736	19.576538	4.291054	19.576538	up		Rep: Probable G-protein coupled receptor 116 precursor. - Gallus gallus, partial (16%) [TC426221]
A_87_P060241	3.7012646	1.8880183	3.7012646	up
A_87_P074746	20.11178	4.329969	20.11178	up	SLC38A8	solute carrier family 38 member 8 [Source:HGNC Symbol;Acc:HGNC:32434] [ENSGALT00000005232]	ENSGALT00000005232	solute carrier family 38 member 8
A_87_P018316	7.12806	2.8335094	7.12806	up	PDE5A	Gallus gallus phosphodiesterase 5A (PDE5A), mRNA [NM_001319020]	ENSGALT00000074538	phosphodiesterase 5A
A_87_P026105	24.38097	4.6076837	24.38097	up		603777094F1 CSEQRBN19 Gallus gallus cDNA clone ChEST719l24 5', mRNA sequence [BU461157]	ENSGALT00000064252
A_87_P071801	11.952617	3.5792546	11.952617	up	OTOA	Rep: PREDICTED: otoancorin - Gallus gallus, partial (21%) [TC414056]		otoancorin
A_87_P013264	37.16392	5.215831	37.16392	up		603831113F1 CSEQRBN10 Gallus gallus cDNA clone ChEST821j3 5', mRNA sequence [BU435595]
A_87_P095116	3.2487173	1.6998702	3.2487173	up	WRN	Gallus gallus Werner syndrome RecQ like helicase (WRN), mRNA [NM_001282289]	ENSGALT00000067559	Werner syndrome RecQ like helicase
A_87_P305023	29.532518	4.8842325	29.532518	up		GB
A_87_P191073	4.5386086	2.18225	4.5386086	up	CAPN11	Gallus gallus calpain 11 (CAPN11), mRNA [NM_205303]	ENSGALT00000016557	calpain 11
A_87_P100396	34.70928	5.1172495	34.70928	up	GVINP1	GTPase, very large interferon inducible pseudogene 1 [Source:NCBI gene;Acc:428660] [ENSGALT00000026715]	ENSGALT00000026715	GTPase, very large interferon inducible pseudogene 1
ETG02_36680	37.649807	5.2345705	37.649807	up
A_87_P060721	6.2309113	2.6394432	6.2309113	up	SMG5	SMG5, nonsense mediated mRNA decay factor [Source:HGNC Symbol;Acc:HGNC:24644] [ENSGALT00000067650]	ENSGALT00000067650	SMG5, nonsense mediated mRNA decay factor
A_87_P003041	11.163808	3.4807572	11.163808	up	RNF123	Gallus gallus ring finger protein 123 (RNF123), mRNA [NM_001293314]	ENSGALT00000003917	ring finger protein 123
A_87_P014480	6.7882338	2.7630363	6.7882338	up
A_87_P011349	27.946524	4.804597	27.946524	up	ACACA			acetyl-CoA carboxylase alpha
A_87_P308367	10.932412	3.4505398	10.932412	up	TFAP4	transcription factor AP-4 [Source:HGNC Symbol;Acc:HGNC:11745] [ENSGALT00000044955]	ENSGALT00000044955	transcription factor AP-4
A_87_P126163	36.27111	5.180749	36.27111	up	ITGBL1	integrin subunit beta like 1 [Source:HGNC Symbol;Acc:HGNC:6164] [ENSGALT00000073274]	ENSGALT00000073274	integrin subunit beta like 1
A_87_P288423	18.45489	4.205931	18.45489	up	C15H12orf43			chromosome 15 C12orf43 homolog
A_87_P107973	10.346773	3.371109	10.346773	up	C2CD5	PREDICTED: Gallus gallus C2 calcium dependent domain containing 5 (C2CD5), transcript variant X1, mRNA [XM_015291624]		C2 calcium dependent domain containing 5
A_87_P120583	10.724378	3.422822	10.724378	up	NR1D2	Gallus gallus nuclear receptor subfamily 1 group D member 2 (NR1D2), mRNA [NM_205205]	ENSGALT00000031164	nuclear receptor subfamily 1 group D member 2
A_87_P097111	48.96765	5.613757	48.96765	up	THBD	thrombomodulin [Source:NCBI gene;Acc:101752029] [ENSGALT00000086586]	ENSGALT00000086586	thrombomodulin
A_87_P024164	3.8638313	1.9500321	3.8638313	up	GUCY1B4	Rep: Guanylate cyclase soluble subunit beta-2 (EC 4.6.1.2) (GCS-beta-2). - Gallus gallus, partial (38%) [TC401036]		guanylate cyclase 1, soluble, beta 4
A_87_P277568	30.624695	4.9366236	30.624695	up	BRSK2	Gallus gallus BR serine/threonine kinase 2 (BRSK2), mRNA [NM_001199596]	ENSGALT00000010803	BR serine/threonine kinase 2
A_87_P315762	38.309395	5.2596264	38.309395	up		testis_EST03650 Testis cDNA Library Gallus gallus cDNA 3', mRNA sequence [CO772553]
A_87_P034136	45.86831	5.519426	45.86831	up	SPIA9	serpin peptidase inhibitor, clade A (alpha-1 antiproteinase, antitrypsin), member 9 [Source:NCBI gene;Acc:423436] [ENSGALT00000090161]	ENSGALT00000090161	serpin peptidase inhibitor, clade A (alpha-1 antiproteinase, antitrypsin), member 9
A_87_P099176	30.727676	4.941467	30.727676	up
A_87_P024791	4.4415717	2.1510704	4.4415717	up	RNF146	ring finger protein 146 [Source:HGNC Symbol;Acc:HGNC:21336] [ENSGALT00000045779]	ENSGALT00000045779	ring finger protein 146
A_87_P131193	39.944508	5.3199253	39.944508	up			ENSGALT00000082561
A_87_P052286	50.719086	5.664457	50.719086	up	BDKRB1	Gallus gallus bradykinin receptor B1 (BDKRB1), mRNA [NM_001080720]	ENSGALT00000032517	bradykinin receptor B1
A_87_P057896	13.350686	3.738842	13.350686	up	EDNRB2	Gallus gallus endothelin receptor B subtype 2 (EDNRB2), mRNA [NM_204120]	ENSGALT00000012073	endothelin receptor B subtype 2
A_87_P159593	39.10295	5.2892056	39.10295	up		603218222F1 CSEQRBN14 Gallus gallus cDNA clone ChEST208k6 5', mRNA sequence [BU456537]
A_87_P017772	9.723544	3.2814822	9.723544	up	THSD1			thrombospondin type 1 domain containing 1
A_87_P022588	13.348954	3.7386549	13.348954	up		Rep: Uncharacterized protein - Flavobacterium johnsoniae UW101, partial (3%) [TC402305]
A_87_P301778	38.335934	5.2606254	38.335934	up		GB
A_87_P205848	37.50608	5.2290525	37.50608	up	PIK3AP1	Gallus gallus phosphoinositide-3-kinase adaptor protein 1 (PIK3AP1), mRNA [NM_204350]	ENSGALT00000079089	phosphoinositide-3-kinase adaptor protein 1
A_87_P178238	37.313145	5.221612	37.313145	up		GB
A_87_P133153	29.819473	4.898183	29.819473	up		GB
A_87_P311347	8.179891	3.0320816	8.179891	up
A_87_P082236	36.568516	5.19253	36.568516	up			ENSGALT00000014791
A_87_P017594	35.997005	5.169805	35.997005	up	C5H14orf166	Rep: DNA-dependent protein kinase catalytic subunit - Gallus gallus (Chicken), partial (32%) [TC444198]		chromosome 5 C14orf166 homolog
A_87_P106238	35.86387	5.164459	35.86387	up	GPR85	G protein-coupled receptor 85 [Source:HGNC Symbol;Acc:HGNC:4536] [ENSGALT00000015369]	ENSGALT00000015369	G protein-coupled receptor 85
A_87_P070211	29.079506	4.861931	29.079506	up		solute carrier family 32 member 1 [Source:HGNC Symbol;Acc:HGNC:11018] [ENSGALT00000066526]	ENSGALT00000066526
A_87_P086596	35.781673	5.161149	35.781673	up
A_87_P022916	32.675243	5.030126	32.675243	up
A_87_P093636	16.867367	4.076163	16.867367	up	ZBTB5	zinc finger and BTB domain containing 5 [Source:HGNC Symbol;Acc:HGNC:23836] [ENSGALT00000008587]	ENSGALT00000008587	zinc finger and BTB domain containing 5
A_87_P062291	35.9799	5.1691194	35.9799	up
A_87_P027141	36.05186	5.172002	36.05186	up	CHMP1A	603219518F1 CSEQRBN10 Gallus gallus cDNA clone ChEST211d6 5', mRNA sequence [BU432873]		charged multivesicular body protein 1A
A_87_P108748	36.22958	5.179096	36.22958	up	B3GAT1L	Gallus gallus beta-1,3-glucuronyltransferase 1-like (B3GAT1L), mRNA [NM_001293310]	ENSGALT00000024318	beta-1,3-glucuronyltransferase 1-like
A_87_P312362	36.47218	5.1887245	36.47218	up		GB	ENSGALT00000083228
A_87_P299233	2.6763265	1.4202541	2.6763265	up	ARNT	Gallus gallus aryl hydrocarbon receptor nuclear translocator (ARNT), mRNA [NM_204200]	ENSGALT00000050457	aryl hydrocarbon receptor nuclear translocator
A_87_P265998	11.854311	3.56734	11.854311	up		Rep: Tyrosine-protein phosphatase non-receptor type 4 (EC 3.1.3.48) (Protein-tyrosine phosphatase MEG1) (PTPase-MEG1) (MEG). - Gallus gallus, partial (16%) [TC427525]	ENSGALT00000018933
A_87_P016834	52.86183	5.7241545	52.86183	up
A_87_P026047	40.084965	5.3249893	40.084965	up		603369356F1 CSEQRBN19 Gallus gallus cDNA clone ChEST273p14 5', mRNA sequence [BU462304]
A_87_P014348	9.693266	3.2769828	9.693266	up	ACOT9	Gallus gallus acyl-CoA thioesterase 9 (ACOT9), mRNA [NM_001012823]	ENSGALT00000026377	acyl-CoA thioesterase 9
A_87_P022667	36.001087	5.1699686	36.001087	up
A_87_P134163	27.48357	4.7804976	27.48357	up	CHAT	Gallus gallus choline O-acetyltransferase (CHAT), mRNA [NM_204610]	ENSGALT00000003601	choline O-acetyltransferase
A_87_P015815	27.897804	4.8020797	27.897804	up		Rep: SJCHGC02429 protein - Schistosoma japonicum (Blood fluke), partial (22%) [TC389835]
A_87_P012482	5.0398965	2.333394	5.0398965	up
A_87_P021835	27.818407	4.797968	27.818407	up
A_87_P037665	18.462015	4.206488	18.462015	up	DPF1	Gallus gallus double PHD fingers 1 (DPF1), mRNA [NM_204640]		double PHD fingers 1
A_87_P121623	3.6973743	1.8865011	3.6973743	up	USP36	ubiquitin specific peptidase 36 [Source:HGNC Symbol;Acc:HGNC:20062] [ENSGALT00000056706]	ENSGALT00000056706	ubiquitin specific peptidase 36
A_87_P170123	10.9913435	3.4582958	10.9913435	up		Rep: spindle assembly associated Sfi1 homolog isoform b - Gallus gallus, partial (14%) [TC385296]
A_87_P111118	7.801215	2.9636989	7.801215	up	STOML3	stomatin like 3 [Source:HGNC Symbol;Acc:HGNC:19420] [ENSGALT00000027529]	ENSGALT00000027529	stomatin like 3
A_87_P106123	53.911354	5.752517	53.911354	up	HYAL6	Gallus gallus hyaluronoglucosaminidase 6 (HYAL6), mRNA [NM_001308252]	ENSGALT00000030714	hyaluronoglucosaminidase 6
A_87_P107698	12.633313	3.659161	12.633313	up	WEE2	WEE1 homolog 2 [Source:HGNC Symbol;Acc:HGNC:19684] [ENSGALT00000021002]	ENSGALT00000021002	WEE1 homolog 2
A_87_P064371	12.599749	3.655323	12.599749	up		zinc finger CCCH-type containing 12A [Source:HGNC Symbol;Acc:HGNC:26259] [ENSGALT00000003145]	ENSGALT00000003145
A_87_P039592	2.290381	1.1955875	2.290381	up		Rep: PREDICTED: roquin - Gallus gallus, complete [TC373518]
A_87_P118948	7.6493826	2.9353433	7.6493826	up	DENND4C	DENN domain containing 4C [Source:HGNC Symbol;Acc:HGNC:26079] [ENSGALT00000055240]	ENSGALT00000055240	DENN domain containing 4C
A_87_P037577	10.985511	3.45753	10.985511	up	PC	Gallus gallus pyruvate carboxylase (PC), mRNA [NM_204346]	ENSGALT00000065858	pyruvate carboxylase
A_87_P303043	76.40149	6.255529	76.40149	up		GB
A_87_P012191	6.6100717	2.7246659	6.6100717	up	KCTD7	Gallus gallus potassium channel tetramerization domain containing 7 (KCTD7), mRNA [NM_001039269]	ENSGALT00000004120	potassium channel tetramerization domain containing 7
A_87_P091461	8.05643	3.0101407	8.05643	up	PIAS2	Gallus gallus protein inhibitor of activated STAT 2 (PIAS2), mRNA [NM_001030626]	ENSGALT00000080076	protein inhibitor of activated STAT 2
A_87_P083956	18.50212	4.2096186	18.50212	up		Rep: Harmonin (Usher syndrome type-1C protein) (Autoimmune enteropathy- related antigen AIE-75) (Antigen NY-CO-38/NY-CO-37) (PDZ-73 protein) (Renal carcinoma antigen NY-REN-3). - Gallus gallus, partial (98%) [TC419662]
A_87_P175528	44.663467	5.4810233	44.663467	up		Rep: Protein ripply1 - Mus musculus (Mouse), partial (9%) [TC406028]
A_87_P016929	13.260077	3.7290173	13.260077	up	ASCL3	Rep: Achaete-scute homolog 3 (bHLH transcriptional regulator Sgn-1). - Gallus gallus, complete [TC379538]		achaete-scute complex homolog 3 (Drosophila)
A_87_P104303	38.9373	5.283081	38.9373	up
A_87_P036739	15.513296	3.9554334	15.513296	up	FLI1	Gallus gallus Fli-1 proto-oncogene, ETS transcription factor (FLI1), mRNA [NM_001030908]	ENSGALT00000001747	Fli-1 proto-oncogene, ETS transcription factor
A_87_P011509	-2.0300736	-1.021532	2.0300736	down	RALGPS1	PREDICTED: Gallus gallus Ral GEF with PH domain and SH3 binding motif 1 (RALGPS1), transcript variant X23, mRNA [XM_003642301]		Ral GEF with PH domain and SH3 binding motif 1
A_87_P324822	39.212727	5.29325	39.212727	up		GB
A_87_P118873	9.215813	3.2041113	9.215813	up	IQGAP2	Gallus gallus IQ motif containing GTPase activating protein 2 (IQGAP2), mRNA [NM_001277778]	ENSGALT00000024162	IQ motif containing GTPase activating protein 2
A_87_P038199	7.156256	2.839205	7.156256	up	RAX2	Gallus gallus retina and anterior neural fold homeobox 2 (RAX2), mRNA [NM_204104]	ENSGALT00000032299	retina and anterior neural fold homeobox 2
A_87_P074016	20.712713	4.3724446	20.712713	up
A_87_P012267	38.100765	5.251748	38.100765	up
A_87_P325807	34.96737	5.1279373	34.96737	up	FBXO32	Gallus gallus F-box protein 32 (FBXO32), mRNA [NM_001030956]	ENSGALT00000063305	F-box protein 32
A_87_P305438	5.1493926	2.3644023	5.1493926	up		GB
A_87_P060391	37.24232	5.218871	37.24232	up		butyrophilin, subfamily 3, member A3 [Source:NCBI gene;Acc:101751667] [ENSGALT00000083494]	ENSGALT00000048151
A_87_P018468	2.5116284	1.328623	2.5116284	up	PAXX	603147492F1 CSEQCHL18 Gallus gallus cDNA clone ChEST148h23 5', mRNA sequence [BU123411]		PAXX, non-homologous end joining factor
A_87_P177938	36.672523	5.1966276	36.672523	up		Rep: Protein FAM26F. - Gallus gallus, partial (98%) [TC382679]
A_87_P113878	6.6348042	2.730054	6.6348042	up	KHDRBS3	KH RNA binding domain containing, signal transduction associated 3 [Source:HGNC Symbol;Acc:HGNC:18117] [ENSGALT00000083939]	ENSGALT00000083939	KH RNA binding domain containing, signal transduction associated 3
A_87_P024751	10.320304	3.3674135	10.320304	up	GPR34	Rep: G-protein-coupled receptor GPR34. - Gallus gallus, partial (51%) [TC413837]		G protein-coupled receptor 34
A_87_P327392	20.488777	4.356762	20.488777	up		Rep: Peptidase inhibitor 16 precursor (Cysteine-rich secretory protein 9) (CRISP-9) (PSP94-binding protein). - Gallus gallus, partial (17%) [TC400468]
A_87_P022363	5.528758	2.4669554	5.528758	up	GDPD1	glycerophosphodiester phosphodiesterase domain containing 1 [Source:NCBI gene;Acc:417631] [ENSGALT00000008181]	ENSGALT00000008181	glycerophosphodiester phosphodiesterase domain containing 1
A_87_P017960	4.6306963	2.211229	4.6306963	up		Rep: Predicted protein - Nematostella vectensis (Starlet sea anemone), partial (5%) [TC389118]
A_87_P076366	24.79661	4.632071	24.79661	up	KIAA1024	Gallus gallus KIAA1024 (KIAA1024), mRNA [NM_001007827]	ENSGALT00000010531	KIAA1024
A_87_P018024	36.642185	5.1954336	36.642185	up	CD72AG	Gallus gallus CD72 antigen (CD72AG), mRNA [NM_001031446]	ENSGALT00000089949	CD72 antigen
A_87_P014548	21.82726	4.448059	21.82726	up		603367989F1 CSEQRBN19 Gallus gallus cDNA clone ChEST270a23 5', mRNA sequence [BU464827]
A_87_P017781	51.279007	5.6802964	51.279007	up	LYST			lysosomal trafficking regulator
A_87_P144543	37.978546	5.2471128	37.978546	up		iroquois homeobox 6 [Source:HGNC Symbol;Acc:HGNC:14675] [ENSGALT00000030986]	ENSGALT00000030986
A_87_P022113	6.06278	2.5999794	6.06278	up	ENPEP	glutamyl aminopeptidase [Source:HGNC Symbol;Acc:HGNC:3355] [ENSGALT00000064473]	ENSGALT00000064473	glutamyl aminopeptidase
A_87_P101761	37.977894	5.247088	37.977894	up
A_87_P095631	20.215092	4.337361	20.215092	up		Rep: Transporter-like protein - Methanoculleus marisnigri (strain ATCC 35101 / DSM 1498 / JR1), partial (8%) [TC408403]
A_87_P014584	34.15066	5.0938416	34.15066	up	MAML1	mastermind like transcriptional coactivator 1 [Source:HGNC Symbol;Acc:HGNC:13632] [ENSGALT00000009539]	ENSGALT00000009539	mastermind like transcriptional coactivator 1
A_87_P134043	8.099245	3.0177875	8.099245	up
A_87_P025943	3.025205	1.5970329	3.025205	up	SMNDC1	survival motor neuron domain containing 1 [Source:HGNC Symbol;Acc:HGNC:16900] [ENSGALT00000013945]	ENSGALT00000013945	survival motor neuron domain containing 1
A_87_P296883	16.023296	4.002099	16.023296	up	TNKS2	Gallus gallus tankyrase 2 (TNKS2), mRNA [NM_204341]	ENSGALT00000023563	tankyrase 2
A_87_P175858	15.17848	3.9239554	15.17848	up	SLC26A3	Gallus gallus solute carrier family 26 member 3 (SLC26A3), mRNA [NM_001199444]	ENSGALT00000030736	solute carrier family 26 member 3
A_87_P089063	26.092056	4.7055387	26.092056	up			ENSGALT00000085051
A_87_P020589	22.700954	4.504681	22.700954	up	DOCK9	dedicator of cytokinesis 9 [Source:HGNC Symbol;Acc:HGNC:14132] [ENSGALT00000027273]	ENSGALT00000027273	dedicator of cytokinesis 9
A_87_P024006	12.359234	3.6275175	12.359234	up	NMU			neuromedin U
A_87_P002727	10.14411	3.3425703	10.14411	up		603149153F1 CSEQCHL18 Gallus gallus cDNA clone ChEST153i13 5', mRNA sequence [BU124656]
A_87_P311622	8.826631	3.1418629	8.826631	up		GB
A_87_P114063	22.178038	4.47106	22.178038	up	EFHC2	Gallus gallus EF-hand domain containing 2 (EFHC2), mRNA [NM_001037829]	ENSGALT00000088990	EF-hand domain containing 2
A_87_P019282	54.67495	5.772808	54.67495	up		testis_EST01781 Testis cDNA Library Gallus gallus cDNA 3', mRNA sequence [CO770684]	ENSGALT00000083016
A_87_P018023	2.206431	1.1417146	2.206431	up		603471075F1 CSEQRBN22 Gallus gallus cDNA clone ChEST347e20 5', mRNA sequence [BU482179]
A_87_P111588	31.518833	4.9781423	31.518833	up	ENDOD1	endonuclease domain containing 1 [Source:HGNC Symbol;Acc:HGNC:29129] [ENSGALT00000027811]	ENSGALT00000027811	endonuclease domain containing 1
A_87_P085671	13.892815	3.796267	13.892815	up
A_87_P023382	20.823385	4.3801327	20.823385	up	HMP19	Gallus gallus HMP19 protein (HMP19), mRNA [NM_001326465]	ENSGALT00000044478	HMP19 protein
A_87_P012458	83.707985	6.3872933	83.707985	up
A_87_P177753	38.19697	5.2553864	38.19697	up
A_87_P069296	37.641804	5.234264	37.641804	up	RPH3A	rabphilin 3A [Source:HGNC Symbol;Acc:HGNC:17056] [ENSGALT00000007727]	ENSGALT00000007727	rabphilin 3A
A_87_P124518	44.38473	5.4719915	44.38473	up	SPATA13			spermatogenesis associated 13
A_87_P153143	39.057533	5.287529	39.057533	up		Rep: Protein FAM69B - Xenopus tropicalis (Western clawed frog) (Silurana tropicalis), complete [TC385241]
A_87_P096616	3.4835668	1.8005652	3.4835668	up	ACOX3	acyl-CoA oxidase 3, pristanoyl [Source:HGNC Symbol;Acc:HGNC:121] [ENSGALT00000025139]	ENSGALT00000025139	acyl-CoA oxidase 3, pristanoyl
A_87_P020483	37.70075	5.2365212	37.70075	up		RJB119A12.ab1 RJtestis Gallus gallus cDNA 5', mRNA sequence [CN235966]
A_87_P176763	27.566486	4.7848434	27.566486	up
A_87_P015321	35.195908	5.137336	35.195908	up	LOC101749253	603488127F1 CSEQCHN62 Gallus gallus cDNA clone ChEST386e7 5', mRNA sequence [BU317185]		uncharacterized LOC101749253
A_87_P301913	14.042657	3.811744	14.042657	up		GB
A_87_P051416	30.884888	4.948829	30.884888	up	TLR21	Gallus gallus Toll-like receptor 21 (TLR21), mRNA [NM_001030558]	ENSGALT00000077967	Toll-like receptor 21
A_87_P122473	38.5498	5.2686515	38.5498	up	MAP2K5			mitogen-activated protein kinase kinase 5
A_87_P014161	38.620823	5.271307	38.620823	up
A_87_P003970	38.544743	5.268462	38.544743	up		Rep: Ceruloplasmin precursor - Homo sapiens (Human), partial (76%) [TC381903]
A_87_P120853	13.557885	3.7610602	13.557885	up	NAT10	Gallus gallus N-acetyltransferase 10 (NAT10), mRNA [NM_001012940]	ENSGALT00000073515	N-acetyltransferase 10
A_87_P015848	5.953247	2.5736768	5.953247	up	DDX1	Rep: ATP-dependent RNA helicase DDX1 - Gallus gallus (Chicken), partial (11%) [TC394743]		DEAD-box helicase 1
A_87_P024101	37.661728	5.2350273	37.661728	up
A_87_P018357	3.5747068	1.837825	3.5747068	up	PTPMT1	Rep: Protein-tyrosine phosphatase mitochondrial 1, mitochondrial precursor (EC 3.1.3.48) (EC 3.1.3.16) (PTEN-like phosphatase) (Phosphoinositide lipid phosphatase). - Gallus gallus, partial (21%) [TC422096]		protein tyrosine phosphatase, mitochondrial 1
A_87_P309287	43.30906	5.436597	43.30906	up	PLEKHG5	pleckstrin homology and RhoGEF domain containing G5 [Source:HGNC Symbol;Acc:HGNC:29105] [ENSGALT00000045724]	ENSGALT00000045724	pleckstrin homology and RhoGEF domain containing G5
A_87_P211298	19.40695	4.2785015	19.40695	up	TM7SF3	transmembrane 7 superfamily member 3 [Source:HGNC Symbol;Acc:HGNC:23049] [ENSGALT00000048877]	ENSGALT00000048877	transmembrane 7 superfamily member 3
A_87_P158498	2.7504535	1.4596695	2.7504535	up		PREDICTED: Gallus gallus immunoglobulin-like domain containing receptor 1 (ILDR1), mRNA [XM_416578]
A_87_P095431	29.6639	4.8906364	29.6639	up		fibroblast growth factor 5 [Source:HGNC Symbol;Acc:HGNC:3683] [ENSGALT00000088188]	ENSGALT00000088188
A_87_P303618	35.882698	5.1652164	35.882698	up		GB
A_87_P013879	14.142163	3.821931	14.142163	up		603481473F1 CSEQCHN59 Gallus gallus cDNA clone ChEST369a20 5', mRNA sequence [BU402226]
A_87_P146253	35.719097	5.1586237	35.719097	up	RPS24	gPGC_EST08853 Embryonic gonadal PGC cDNA Library Gallus gallus cDNA 5', mRNA sequence [DR419011]		ribosomal protein S24
A_87_P103958	2.1258287	1.0880255	2.1258287	up	RALBP1	Gallus gallus ralA binding protein 1 (RALBP1), mRNA [NM_001031575]	ENSGALT00000068679	ralA binding protein 1
A_87_P111268	35.753918	5.1600294	35.753918	up		603812446F1 CSEQCHN74 Gallus gallus cDNA clone ChEST801k11 5', mRNA sequence [BU376898]
A_87_P014380	15.271405	3.932761	15.271405	up
A_87_P080721	3.9280653	1.9738189	3.9280653	up	CH25H	Gallus gallus cholesterol 25-hydroxylase (CH25H), mRNA [NM_001277354]	ENSGALT00000010268	cholesterol 25-hydroxylase
A_87_P098986	13.712136	3.7773814	13.712136	up	SLC35D3	solute carrier family 35 member D3 [Source:HGNC Symbol;Acc:HGNC:15621] [ENSGALT00000056728]	ENSGALT00000056728	solute carrier family 35 member D3
A_87_P310797	17.706882	4.1462383	17.706882	up		GB
A_87_P009460	3.4742756	1.7967122	3.4742756	up	EFNA2	Gallus gallus ephrin A2 (EFNA2), mRNA [NM_204983]	ENSGALT00000075258	ephrin A2
A_87_P230043	4.689168	2.229332	4.689168	up	NIPA1	NIPA magnesium transporter 1 [Source:HGNC Symbol;Acc:HGNC:17043] [ENSGALT00000084612]	ENSGALT00000084612	non imprinted in Prader-Willi/Angelman syndrome 1
A_87_P096316	12.019378	3.5872903	12.019378	up		chromosome 4 open reading frame 19 [Source:HGNC Symbol;Acc:HGNC:25618] [ENSGALT00000045833]	ENSGALT00000045833
A_87_P065716	3.2473936	1.6992823	3.2473936	up	IFFO2	intermediate filament family orphan 2 [Source:NCBI gene;Acc:419468] [ENSGALT00000063911]	ENSGALT00000063911	intermediate filament family orphan 2
A_87_P062081	8.414942	3.0729532	8.414942	up		Rep: Kelch-like protein 26. - Gallus gallus, partial (25%) [TC412896]	ENSGALT00000072478
A_87_P245668	5.4179173	2.4377384	5.4179173	up	PARP9	poly(ADP-ribose) polymerase family member 9 [Source:HGNC Symbol;Acc:HGNC:24118] [ENSGALT00000083500]	ENSGALT00000083500	poly(ADP-ribose) polymerase family member 9
A_87_P263238	2.0957081	1.0674379	2.0957081	up		PREDICTED: Gallus gallus uncharacterized LOC768565 (LOC768565), mRNA [XM_001231436]
A_87_P022309	15.88177	3.9892998	15.88177	up
A_87_P041589	24.666298	4.6244693	24.666298	up	RBM44	RNA binding motif protein 44 [Source:NCBI gene;Acc:107049003] [ENSGALT00000006088]	ENSGALT00000006088	RNA binding motif protein 44
A_87_P090546	37.159927	5.215676	37.159927	up		GB
A_87_P021793	15.712774	3.973866	15.712774	up	MRAP2	Gallus gallus melanocortin 2 receptor accessory protein 2 (MRAP2), mRNA [NM_001320907]	ENSGALT00000057741	melanocortin 2 receptor accessory protein 2
A_87_P309452	14.515495	3.8595219	14.515495	up		GB
A_87_P103953	4.4234533	2.145173	4.4234533	up	RALBP1	Gallus gallus ralA binding protein 1 (RALBP1), mRNA [NM_001031575]	ENSGALT00000068679	ralA binding protein 1
A_87_P040545	53.766453	5.7486343	53.766453	up
A_87_P013453	4.1363444	2.0483563	4.1363444	up	CZH9orf72	Rep: Uncharacterized protein C9orf72 homolog - Rattus norvegicus (Rat), partial (23%) [TC430935]		chromosome Z C9orf72 homolog
A_87_P038020	34.610645	5.113144	34.610645	up	COCH	Gallus gallus cochlin (COCH), mRNA [NM_204937]	ENSGALT00000016132	cochlin
A_87_P017318	3.0316324	1.6000948	3.0316324	up	MAP7D2	MAP7 domain containing 2 [Source:HGNC Symbol;Acc:HGNC:25899] [ENSGALT00000026478]	ENSGALT00000026478	MAP7 domain containing 2
A_87_P312207	23.179218	4.53476	23.179218	up	FAP	Gallus gallus fibroblast activation protein alpha (FAP), mRNA [NM_001193639]	ENSGALT00000018083	fibroblast activation protein alpha
A_87_P022885	10.058571	3.3303535	10.058571	up	GHRL	Gallus gallus ghrelin/obestatin prepropeptide (GHRL), mRNA [NM_001001131]	ENSGALT00000013700	ghrelin/obestatin prepropeptide
A_87_P019161	53.247223	5.7346344	53.247223	up	GCNT1	glucosaminyl (N-acetyl) transferase 1, core 2 [Source:HGNC Symbol;Acc:HGNC:4203] [ENSGALT00000024478]	ENSGALT00000024478	glucosaminyl (N-acetyl) transferase 1, core 2
A_87_P033065	11.742749	3.5536983	11.742749	up	SEC16A	SEC16 homolog A, endoplasmic reticulum export factor [Source:NCBI gene;Acc:417136] [ENSGALT00000054745]	ENSGALT00000054745	SEC16 homolog A, endoplasmic reticulum export factor
A_87_P098961	28.249758	4.8201666	28.249758	up	NHSL1	NHS like 1 [Source:HGNC Symbol;Acc:HGNC:21021] [ENSGALT00000067464]	ENSGALT00000067464	NHS like 1
A_87_P173928	120.94659	6.9182262	120.94659	up
A_87_P188178	37.677765	5.2356415	37.677765	up		603218741F1 CSEQRBN14 Gallus gallus cDNA clone ChEST209b12 5', mRNA sequence [BU453976]
A_87_P055576	26.80318	4.7443323	26.80318	up	SLC22A5	Gallus gallus solute carrier family 22 member 5 (SLC22A5), mRNA [NM_001045828]	ENSGALT00000068964	solute carrier family 22 member 5
A_87_P012422	33.41493	5.062421	33.41493	up		Rep: NOT2 family protein - Aspergillus clavatus, partial (48%) [TC401054]
A_87_P143533	2.315776	1.2114958	2.315776	up	NANP	Gallus gallus N-acetylneuraminic acid phosphatase (NANP), mRNA [NM_001031059]	ENSGALT00000037996	N-acetylneuraminic acid phosphatase
A_87_P012680	104.07449	6.7014728	104.07449	up		Rep: NADH-ubiquinone oxidoreductase chain 6 - Sufflamen fraenatum (masked triggerfish), partial (10%) [TC402744]
A_87_P307048	37.038094	5.210938	37.038094	up		GB
A_87_P131213	38.97906	5.2846274	38.97906	up
A_87_P112508	64.554634	6.012449	64.554634	up		Rep: VH1 protein - Gallus gallus (Chicken), partial (80%) [TC424899]
A_87_P111143	46.265614	5.5318685	46.265614	up
A_87_P069416	9.805854	3.2936432	9.805854	up	FAM222A	family with sequence similarity 222 member A [Source:HGNC Symbol;Acc:HGNC:25915] [ENSGALT00000078140]	ENSGALT00000078140	family with sequence similarity 222 member A
A_87_P076846	14.264455	3.8343527	14.264455	up
A_87_P052371	10.55591	3.399979	10.55591	up	ZNF341	Gallus gallus zinc finger protein 341 (ZNF341), mRNA [NM_001278093]	ENSGALT00000034635	zinc finger protein 341
A_87_P109728	36.293667	5.181646	36.293667	up	VTCN1L	V-set domain containing T cell activation inhibitor 1-like [Source:NCBI gene;Acc:418554] [ENSGALT00000084042]	ENSGALT00000084042	V-set domain containing T cell activation inhibitor 1-like
A_87_P241933	15.103076	3.9167705	15.103076	up	MMS19	MMS19 homolog, cytosolic iron-sulfur assembly component [Source:HGNC Symbol;Acc:HGNC:13824] [ENSGALT00000077905]	ENSGALT00000077905	MMS19 homolog, cytosolic iron-sulfur assembly component
A_87_P013375	5.928668	2.567708	5.928668	up	APCDD1L			APC down-regulated 1 like
A_87_P022072	8.231024	3.041072	8.231024	up	ZNF764L	PREDICTED: Gallus gallus zinc finger protein 764-like (ZNF764L), transcript variant X1, mRNA [XM_015272945]		zinc finger protein 764-like
A_87_P240373	8.351993	3.0621204	8.351993	up		603568037F1 CSEQCHN73 Gallus gallus cDNA clone ChEST524i9 5', mRNA sequence [BU368639]
A_87_P121873	9.221329	3.2049747	9.221329	up	GTF2E2			general transcription factor IIE subunit 2
A_87_P013634	9.9611025	3.3163054	9.9611025	up	LOC416263	gPGC_EST05720 Embryonic gonadal PGC cDNA Library Gallus gallus cDNA 5', mRNA sequence [DR415878]		LON peptidase N-terminal domain and RING finger protein 2-like
A_87_P108528	35.154694	5.1356454	35.154694	up			ENSGALT00000037054
A_87_P175848	37.00273	5.20956	37.00273	up		GB
A_87_P130958	25.525263	4.673854	25.525263	up	MYF6	Gallus gallus myogenic factor 6 (MYF6), mRNA [NM_001030746]	ENSGALT00000030660	myogenic factor 6
A_87_P308162	20.584599	4.3634934	20.584599	up		GB
A_87_P075696	15.6388645	3.967064	15.6388645	up	LOC415312	uncharacterized LOC415312 [Source:NCBI gene;Acc:415312] [ENSGALT00000089766]	ENSGALT00000089766	uncharacterized LOC415312
A_87_P009217	6.754957	2.7559466	6.754957	up	CHRNG	Gallus gallus cholinergic receptor nicotinic gamma subunit (CHRNG), mRNA [NM_001031568]	ENSGALT00000012833	cholinergic receptor nicotinic gamma subunit
A_87_P105938	22.49114	4.491285	22.49114	up	GPR22	G protein-coupled receptor 22 [Source:NCBI gene;Acc:769379] [ENSGALT00000013029]	ENSGALT00000013029	G protein-coupled receptor 22
A_87_P087906	35.683167	5.1571717	35.683167	up		GB
A_87_P018459	35.64125	5.155476	35.64125	up	HMCN1	hemicentin 1 [Source:HGNC Symbol;Acc:HGNC:19194] [ENSGALT00000064819]	ENSGALT00000064819	hemicentin 1
A_87_P002251	11.305752	3.498985	11.305752	up	PRRG3	proline rich and Gla domain 3 [Source:HGNC Symbol;Acc:HGNC:30798] [ENSGALT00000043548]	ENSGALT00000043548	proline rich and Gla domain 3
A_87_P079611	14.494923	3.8574758	14.494923	up	CYP2J24P	Gallus gallus cytochrome P450, family 2, subfamily J, polypeptide 24, pseudogene (CYP2J24P), non-coding RNA [NR_138143]		cytochrome P450, family 2, subfamily J, polypeptide 24, pseudogene
A_87_P034735	35.030273	5.1305304	35.030273	up	E2F7	E2F transcription factor 7 [Source:HGNC Symbol;Acc:HGNC:23820] [ENSGALT00000070654]	ENSGALT00000070654	E2F transcription factor 7
A_87_P143618	33.982162	5.0867057	33.982162	up	PPIL6	peptidylprolyl isomerase like 6 [Source:HGNC Symbol;Acc:HGNC:21557] [ENSGALT00000024587]	ENSGALT00000024587	peptidylprolyl isomerase like 6
A_87_P157278	31.224886	4.9646244	31.224886	up		Rep: Kinesin-like protein KIF2B. - Gallus gallus, complete [TC381638]
A_87_P017671	2.5233004	1.335312	2.5233004	up	GRIA2			glutamate ionotropic receptor AMPA type subunit 2
A_87_P015913	32.45405	5.0203266	32.45405	up		Rep: Crotonase - Roseovarius sp. 217, partial (6%) [TC399575]
A_87_P303813	24.053291	4.5881624	24.053291	up	SERPINA3/4L	serpin A3-4-like [Source:NCBI gene;Acc:107049127] [ENSGALT00000044876]	ENSGALT00000044876	serpin A3-4-like
A_87_P133243	5.634429	2.4942694	5.634429	up	USF2	Gallus gallus upstream stimulatory factor 2 (USF2), mRNA [NM_001318463]		upstream stimulatory factor 2
A_87_P077221	7.696554	2.9442127	7.696554	up	PXYLP1	2-phosphoxylose phosphatase 1 [Source:HGNC Symbol;Acc:HGNC:26303] [ENSGALT00000077379]	ENSGALT00000077379	2-phosphoxylose phosphatase 1
A_87_P098176	3.3123672	1.7278626	3.3123672	up
A_87_P135258	44.889496	5.488306	44.889496	up	C1QA			complement C1q A chain
A_87_P012135	10.887459	3.4445953	10.887459	up	ALDH1L2	aldehyde dehydrogenase 1 family member L2 [Source:HGNC Symbol;Acc:HGNC:26777] [ENSGALT00000020714]	ENSGALT00000020714	aldehyde dehydrogenase 1 family member L2
A_87_P074626	17.08662	4.094795	17.08662	up	MTSS1L	MTSS1L, I-BAR domain containing [Source:HGNC Symbol;Acc:HGNC:25094] [ENSGALT00000003894]	ENSGALT00000003894	MTSS1L, I-BAR domain containing
A_87_P096596	5.296729	2.4051018	5.296729	up		sortilin related VPS10 domain containing receptor 2 [Source:HGNC Symbol;Acc:HGNC:16698] [ENSGALT00000025078]	ENSGALT00000025078
A_87_P063066	8.107153	3.0191953	8.107153	up
A_87_P014869	65.77232	6.0394087	65.77232	up
A_87_P166328	64.63942	6.0143423	64.63942	up		Rep: Predicted protein - Chlamydomonas reinhardtii, partial (5%) [TC380489]
A_87_P067421	12.983274	3.6985824	12.983274	up
A_87_P064911	67.716484	6.081435	67.716484	up			ENSGALT00000089940
A_87_P021773	39.046654	5.287127	39.046654	up
A_87_P068206	39.157192	5.2912054	39.157192	up	CACNA1B	Gallus gallus calcium voltage-gated channel subunit alpha1 B (CACNA1B), mRNA [NM_204293]	ENSGALT00000040102	calcium voltage-gated channel subunit alpha1 B
A_87_P117503	39.20526	5.2929754	39.20526	up	SETBP1			SET binding protein 1
A_87_P304533	33.789333	5.078496	33.789333	up	CSKMT	EEF1A lysine methyltransferase 4 [Source:HGNC Symbol;Acc:HGNC:53611] [ENSGALT00000045745]	ENSGALT00000045745	citrate synthase lysine methyltransferase
A_87_P022617	15.17921	3.9240248	15.17921	up
A_87_P024598	12.223715	3.611611	12.223715	up	LOC771917	LOC771917 [Source:NCBI gene;Acc:771917] [ENSGALT00000052114]	ENSGALT00000052114	LOC771917
A_87_P100241	6.6907125	2.7421598	6.6907125	up	LDAH	Gallus gallus lipid droplet associated hydrolase (LDAH), mRNA [NM_001031093]	ENSGALT00000031583	lipid droplet associated hydrolase
A_87_P118173	11.917911	3.5750594	11.917911	up	PTX3	Gallus gallus pentraxin 3 (PTX3), mRNA [NM_001017413]	ENSGALT00000087178	pentraxin 3
A_87_P071166	58.564556	5.871956	58.564556	up		Rep: Cytochrome P450 2B12 - Rattus norvegicus (Rat), partial (38%) [TC425181]
A_87_P127813	-2.1266105	-1.0885558	2.1266105	down	YEATS2	YEATS domain containing 2 [Source:HGNC Symbol;Acc:HGNC:25489] [ENSGALT00000055325]	ENSGALT00000055325	YEATS domain containing 2
A_87_P307213	2.5175061	1.3319952	2.5175061	up	ATP6V1A	Gallus gallus ATPase H+ transporting V1 subunit A (ATP6V1A), mRNA [NM_204974]	ENSGALT00000023895	ATPase H+ transporting V1 subunit A
A_87_P080681	29.522408	4.8837385	29.522408	up	DRGX	dorsal root ganglia homeobox [Source:HGNC Symbol;Acc:HGNC:21536] [ENSGALT00000073800]	ENSGALT00000073800	dorsal root ganglia homeobox
A_87_P088936	9.537212	3.2535677	9.537212	up		zinc finger protein 226-like [Source:NCBI gene;Acc:430731] [ENSGALT00000082614]	ENSGALT00000082614
A_87_P110593	34.966515	5.127902	34.966515	up		Rep: Sodium leak channel non-selective protein - Homo sapiens (Human), complete [TC383787]
A_87_P062701	30.568933	4.9339943	30.568933	up
A_87_P080226	33.725536	5.0757694	33.725536	up		Rep: Nucleolar RNA helicase 2 (EC 3.6.1.-) (Nucleolar RNA helicase II) (Nucleolar RNA helicase Gu) (RH II/Gu) (Gu-alpha) (DEAD box protein 21). - Gallus gallus, partial (97%) [TC438002]
A_87_P309342	15.912894	3.9921243	15.912894	up		GB
A_87_P067051	35.6419	5.1555023	35.6419	up
A_87_P015511	5.695184	2.5097425	5.695184	up		Rep: Reverse transcriptase - Chelonia mydas (Green sea-turtle) (Chelonia agassizi), partial (16%) [TC415983]
A_87_P232418	27.789597	4.796473	27.789597	up	SLA	Gallus gallus Src like adaptor (SLA), mRNA [NM_204391]	ENSGALT00000078565	Src like adaptor
A_87_P130813	35.964863	5.168516	35.964863	up	COL1A2	collagen type I alpha 2 chain [Source:NCBI gene;Acc:396243] [ENSGALT00000090082]	ENSGALT00000090082	collagen type I alpha 2 chain
A_87_P009203	39.93057	5.319422	39.93057	up	SRC	SRC proto-oncogene, non-receptor tyrosine kinase [Source:NCBI gene;Acc:396442] [ENSGALT00000088280]	ENSGALT00000088280	SRC proto-oncogene, non-receptor tyrosine kinase
A_87_P037877	36.581223	5.1930313	36.581223	up	NEUROG1	Gallus gallus neurogenin 1 (NEUROG1), mRNA [NM_204883]	ENSGALT00000074074	neurogenin 1
A_87_P106063	34.28504	5.0995073	34.28504	up	PANX2	pannexin 2 [Source:HGNC Symbol;Acc:HGNC:8600] [ENSGALT00000000003]	ENSGALT00000000003	pannexin 2
A_87_P108573	21.201292	4.4060802	21.201292	up	STYK1	serine/threonine/tyrosine kinase 1 [Source:HGNC Symbol;Acc:HGNC:18889] [ENSGALT00000023808]	ENSGALT00000023808	serine/threonine/tyrosine kinase 1
A_87_P150423	32.125057	5.005627	32.125057	up		gPGC_EST07273 Embryonic gonadal PGC cDNA Library Gallus gallus cDNA 5', mRNA sequence [DR417431]
A_87_P009405	15.173605	3.923492	15.173605	up	CYP2C23a	Gallus gallus cytochrome P450, family 2, subfamily C, polypeptide 23a (CYP2C23a), mRNA [NM_001001616]	ENSGALT00000040063	cytochrome P450, family 2, subfamily C, polypeptide 23a
A_87_P036792	4.130845	2.046437	4.130845	up	STAU2	Gallus gallus staufen double-stranded RNA binding protein 2 (STAU2), mRNA [NM_001030941]		staufen double-stranded RNA binding protein 2
A_87_P022341	35.303547	5.1417413	35.303547	up	SOT3A1L	Gallus gallus sulfotransferase family 3A, member 1-like (SOT3A1L), mRNA [NM_001278004]	ENSGALT00000024116	sulfotransferase family 3A, member 1-like
A_87_P306418	35.11687	5.1340923	35.11687	up
A_87_P116118	4.05657	2.0202603	4.05657	up		603108110F1 CSEQCHN04 Gallus gallus cDNA clone ChEST50d4 5', mRNA sequence [BU213521]
A_87_P023898	3.0726237	1.6194711	3.0726237	up	KLF12	Kruppel like factor 12 [Source:HGNC Symbol;Acc:HGNC:6346] [ENSGALT00000061770]	ENSGALT00000061770	Kruppel-like factor 12
A_87_P022650	34.66253	5.115305	34.66253	up	KATNA1			katanin catalytic subunit A1
A_87_P310047	30.363834	4.924282	30.363834	up		GB
A_87_P023755	34.34412	5.101991	34.34412	up	CA5B			carbonic anhydrase 5B
A_87_P086331	16.250774	4.0224366	16.250774	up
A_87_P112513	35.674297	5.156813	35.674297	up
A_87_P145508	17.771042	4.1514564	17.771042	up		Rep: resistance to inhibitors of cholinesterase 3 homolog - Gallus gallus, partial (86%) [TC381495]
A_87_P059611	8.994952	3.1691155	8.994952	up	NOG	Gallus gallus noggin (NOG), mRNA [NM_204123]	ENSGALT00000004916	noggin
A_87_P151083	42.36679	5.404862	42.36679	up	GJD4	gap junction protein delta 4 [Source:HGNC Symbol;Acc:HGNC:23296] [ENSGALT00000011442]	ENSGALT00000011442	gap junction protein delta 4
A_87_P016117	6.5268617	2.7063894	6.5268617	up	FAM105A	Rep: MGC143209 protein - Bos taurus (Bovine), partial (19%) [TC421939]		family with sequence similarity 105 member A
A_87_P066496	13.606085	3.76618	13.606085	up	SSH2	slingshot protein phosphatase 2 [Source:HGNC Symbol;Acc:HGNC:30580] [ENSGALT00000034909]	ENSGALT00000034909	slingshot protein phosphatase 2
A_87_P009032	11.164628	3.4808633	11.164628	up	TYRO3	Gallus gallus TYRO3 protein tyrosine kinase (TYRO3), mRNA [NM_204627]	ENSGALT00000014067	TYRO3 protein tyrosine kinase
A_87_P218338	9.234194	3.206986	9.234194	up	TBC1D12	TBC1 domain family member 12 [Source:HGNC Symbol;Acc:HGNC:29082] [ENSGALT00000074219]	ENSGALT00000074219	TBC1 domain family member 12
A_87_P002149	8.010909	3.001966	8.010909	up	DENND3	DENN domain containing 3 [Source:HGNC Symbol;Acc:HGNC:29134] [ENSGALT00000081504]	ENSGALT00000081504	DENN domain containing 3
A_87_P013465	2.9650083	1.5680361	2.9650083	up	LOC424167	PREDICTED: Gallus gallus collagen, type XXVIII, alpha 1-like (LOC424167), mRNA [XM_025152560]		collagen, type XXVIII, alpha 1-like
A_87_P106033	4.216786	2.0761437	4.216786	up
A_87_P313187	13.420859	3.7464051	13.420859	up	PRDM8	PR/SET domain 8 [Source:HGNC Symbol;Acc:HGNC:13993] [ENSGALT00000080491]	ENSGALT00000080491	PR/SET domain 8
A_87_P011236	16.404419	4.0360126	16.404419	up		603770985F1 CSEQRBN14 Gallus gallus cDNA clone ChEST704i22 5', mRNA sequence [BU450209]
A_87_P064076	58.250027	5.864187	58.250027	up
A_87_P302388	95.698524	6.580425	95.698524	up		GB
A_87_P097391	43.19305	5.4327273	43.19305	up
A_87_P016026	38.321453	5.2600803	38.321453	up	ZSWIM8			zinc finger SWIM-type containing 8
A_87_P174393	38.408554	5.2633557	38.408554	up		Rep: SH3 domain binding glutamic acid-rich protein-like 3 - Rattus norvegicus, complete [TC378011]
A_87_P018912	15.822246	3.9838824	15.822246	up	ASB6			ankyrin repeat and SOCS box containing 6
A_87_P077891	9.239258	3.207777	9.239258	up	PRKCI	Gallus gallus protein kinase C iota (PRKCI), mRNA [NM_001031319]	ENSGALT00000015251	protein kinase C iota
A_87_P124868	5.4389796	2.443336	5.4389796	up		604168727F1 CSEQCHN68 Gallus gallus cDNA clone ChEST1028e7 5', mRNA sequence [BU345463]
A_87_P012145	35.523773	5.150713	35.523773	up
A_87_P012580	8.533081	3.0930667	8.533081	up	ZNF518A	PREDICTED: Gallus gallus zinc finger protein 518A (ZNF518A), transcript variant X3, mRNA [XM_025151930]		zinc finger protein 518A
A_87_P039469	15.847613	3.9861937	15.847613	up	KCNQ5	PREDICTED: Gallus gallus potassium voltage-gated channel subfamily Q member 5 (KCNQ5), transcript variant X1, mRNA [XM_015284764]		potassium voltage-gated channel subfamily Q member 5
A_87_P074271	3.7613287	1.9112424	3.7613287	up	CNTN6	PREDICTED: Gallus gallus contactin 6 (CNTN6), transcript variant X1, mRNA [XM_004944703]		contactin 6
A_87_P022702	29.642752	4.8896074	29.642752	up	CRY1			cryptochrome circadian regulator 1
A_87_P003633	4.086707	2.0309389	4.086707	up		603109741F1 CSEQCHL12 Gallus gallus cDNA clone ChEST54b12 5', mRNA sequence [BU107290]
A_87_P012961	14.864532	3.8938022	14.864532	up	LOC417507			uncharacterized LOC417507
A_87_P230748	25.989815	4.6998744	25.989815	up		Rep: Probable diphthine synthase (EC 2.1.1.98) (Diphthamide biosynthesis methyltransferase). - Gallus gallus, complete [TC382488]
A_87_P022110	5.5322485	2.467866	5.5322485	up	LRIF1	ligand dependent nuclear receptor interacting factor 1 [Source:HGNC Symbol;Acc:HGNC:30299] [ENSGALT00000000145]	ENSGALT00000000145	ligand dependent nuclear receptor interacting factor 1
A_87_P023999	2.3012204	1.2023991	2.3012204	up	CCDC40			coiled-coil domain containing 40
A_87_P148818	2.196393	1.1351362	2.196393	up		Rep: Protein CXorf40A - Homo sapiens (Human), partial (97%) [TC400587]
A_87_P016028	28.517027	4.8337517	28.517027	up	ACTBL2L			actin, beta-like 2-like
A_87_P077941	37.561954	5.2312	37.561954	up		Rep: Chromosome chr18 scaffold_1, whole genome shotgun sequence - Vitis vinifera (Grape), partial (7%) [TC395554]
A_87_P101331	16.280102	4.025038	16.280102	up	SPAG6	PREDICTED: Gallus gallus sperm associated antigen 6 (SPAG6), transcript variant X1, mRNA [XM_025147182]		sperm associated antigen 6
A_87_P185393	36.77091	5.200493	36.77091	up
A_87_P017286	21.998022	4.459302	21.998022	up	RLTPR	capping protein regulator and myosin 1 linker 2 [Source:HGNC Symbol;Acc:HGNC:27089] [ENSGALT00000034617]	ENSGALT00000034617	RGD motif, leucine rich repeats, tropomodulin domain and proline-rich containing
A_87_P128348	33.290867	5.0570545	33.290867	up		603952439F1 CSEQCHN03 Gallus gallus cDNA clone ChEST914n9 5', mRNA sequence [BU199783]
A_87_P024320	11.142458	3.4779956	11.142458	up	H6PD	hexose-6-phosphate dehydrogenase/glucose 1-dehydrogenase [Source:HGNC Symbol;Acc:HGNC:4795] [ENSGALT00000003926]	ENSGALT00000003926	hexose-6-phosphate dehydrogenase/glucose 1-dehydrogenase
A_87_P038064	7.4869566	2.9043794	7.4869566	up	PTHLH	Gallus gallus parathyroid hormone-like hormone (PTHLH), transcript variant 1, mRNA [NM_001174106]	ENSGALT00000030034	parathyroid hormone like hormone
A_87_P022400	14.214142	3.829255	14.214142	up	CDYL2	chromodomain Y like 2 [Source:HGNC Symbol;Acc:HGNC:23030] [ENSGALT00000021177]	ENSGALT00000021177	chromodomain Y-like 2
A_87_P312927	30.819605	4.9457765	30.819605	up		GB
A_87_P055941	31.998043	4.999912	31.998043	up	GALR2	Gallus gallus galanin receptor 2 (GALR2), mRNA [NM_001128063]	ENSGALT00000002899	galanin receptor 2
A_87_P272713	34.521988	5.1094437	34.521988	up	ADCY8	adenylate cyclase 8 [Source:HGNC Symbol;Acc:HGNC:239] [ENSGALT00000073355]	ENSGALT00000073355	adenylate cyclase 8
A_87_P002314	12.826209	3.681023	12.826209	up		Rep: Chromosome undetermined SCAF9643, whole genome shotgun sequence - Tetraodon nigroviridis (Green puffer), partial (11%) [TC426685]
A_87_P112833	2.7195888	1.4433885	2.7195888	up	KMT5B	lysine methyltransferase 5B [Source:HGNC Symbol;Acc:HGNC:24283] [ENSGALT00000062226]	ENSGALT00000062226	lysine methyltransferase 5B
A_87_P131728	28.548374	4.8353367	28.548374	up
A_87_P017610	7.243212	2.8566296	7.243212	up
A_87_P303953	7.9598703	2.992745	7.9598703	up		GB
A_87_P175008	6.291896	2.6534948	6.291896	up	CMKLR1	Gallus gallus chemerin chemokine-like receptor 1 (CMKLR1), mRNA [NM_001282407]	ENSGALT00000072692	chemerin chemokine-like receptor 1
A_87_P090036	30.21278	4.917087	30.21278	up
A_87_P015209	19.294767	4.270138	19.294767	up		603767517F1 CSEQRBN13 Gallus gallus cDNA clone ChEST695b5 5', mRNA sequence [BU446927]
A_87_P005161	10.869811	3.442255	10.869811	up	FHOD3	formin homology 2 domain containing 3 [Source:HGNC Symbol;Acc:HGNC:26178] [ENSGALT00000046804]	ENSGALT00000046804	formin homology 2 domain containing 3
A_87_P091326	15.678157	3.970684	15.678157	up	HOXB4	Gallus gallus homeobox B4 (HOXB4), mRNA [NM_205293]	ENSGALT00000000373	homeobox B4
A_87_P228323	2.8818328	1.5269866	2.8818328	up		Rep: cyclin J - Gallus gallus, partial (96%) [TC382718]
A_87_P133728	36.448463	5.187786	36.448463	up	TNFSF8	Gallus gallus TNF superfamily member 8 (TNFSF8), mRNA [NM_204409]	ENSGALT00000011536	TNF superfamily member 8
A_87_P013240	6.3484893	2.6664133	6.3484893	up	VPS53	Gallus gallus VPS53, GARP complex subunit (VPS53), mRNA [NM_001012806]	ENSGALT00000047135	VPS53, GARP complex subunit
A_87_P131533	43.638058	5.447515	43.638058	up		Rep: Ig mu chain C region - Gallus gallus (Chicken), complete [TC389672]
A_87_P304523	57.96582	5.8571305	57.96582	up		Rep: Activated CDC42 kinase 2 - Bos taurus (Bovine), partial (42%) [TC443427]
A_87_P015549	27.902996	4.802348	27.902996	up
A_87_P106938	38.99339	5.2851577	38.99339	up
A_87_P018587	39.149918	5.2909374	39.149918	up	OTOP1	Rep: otopetrin 1 - Gallus gallus, complete [TC393515]		otopetrin 1
A_87_P111848	38.26982	5.2581353	38.26982	up	USP35	ubiquitin specific peptidase 35 [Source:HGNC Symbol;Acc:HGNC:20061] [ENSGALT00000071599]	ENSGALT00000071599	ubiquitin specific peptidase 35
A_87_P012021	6.51945	2.7047503	6.51945	up		603756592F1 CSEQCHN04 Gallus gallus cDNA clone ChEST668g24 5', mRNA sequence [BU220653]
A_87_P118398	10.959464	3.4541054	10.959464	up	CREB1	Gallus gallus cAMP responsive element binding protein 1 (CREB1), mRNA [NM_204450]	ENSGALT00000013839	cAMP responsive element binding protein 1
A_87_P012439	5.181126	2.3732657	5.181126	up	RTTN	Gallus gallus rotatin (RTTN), mRNA [NM_001256543]	ENSGALT00000022336	rotatin
A_87_P067191	4.4495683	2.1536653	4.4495683	up		Rep: major facilitator superfamily domain containing 11 - Gallus gallus, complete [TC383797]
A_87_P282168	-7.54404	-2.9153373	7.54404	down	HSPB9	Gallus gallus heat shock protein family B (small) member 9 (HSPB9), mRNA [NM_001010842]	ENSGALT00000039921	heat shock protein family B (small) member 9
A_87_P105403	38.16617	5.2542224	38.16617	up
A_87_P222463	20.876585	4.383814	20.876585	up	STAT5B	Gallus gallus signal transducer and activator of transcription 5B (STAT5B), mRNA [NM_204779]	ENSGALT00000005191	signal transducer and activator of transcription 5B
A_87_P111393	27.990173	4.8068485	27.990173	up	CRYL1	Gallus gallus crystallin lambda 1 (CRYL1), mRNA [NM_001030830]	ENSGALT00000030086	crystallin lambda 1
A_87_P023118	37.498234	5.2287507	37.498234	up		603766282F1 CSEQRBN13 Gallus gallus cDNA clone ChEST692d22 5', mRNA sequence [BU448488]
A_87_P115143	35.825745	5.162925	35.825745	up	OSBPL9	Rep: Oxysterol-binding protein - Pongo pygmaeus (Orangutan), partial (14%) [TC424256]		oxysterol binding protein like 9
A_87_P021876	5.8531837	2.5492215	5.8531837	up	FAM208A	family with sequence similarity 208 member A [Source:HGNC Symbol;Acc:HGNC:30314] [ENSGALT00000046586]	ENSGALT00000046586	family with sequence similarity 208 member A
A_87_P308267	21.799229	4.446205	21.799229	up	CARMIL3	capping protein regulator and myosin 1 linker 3 [Source:HGNC Symbol;Acc:HGNC:20272] [ENSGALT00000078781]	ENSGALT00000078781	capping protein regulator and myosin 1 linker 3
A_87_P024001	29.19756	4.867776	29.19756	up	ANKS1B	Rep: cajalin 2 isoform a - Gallus gallus, partial (11%) [TC407475]		ankyrin repeat and sterile alpha motif domain containing 1B
A_87_P318182	8.414579	3.0728912	8.414579	up	HARS2	histidyl-tRNA synthetase 2, mitochondrial [Source:NCBI gene;Acc:768802] [ENSGALT00000082836]	ENSGALT00000082836	histidyl-tRNA synthetase 2, mitochondrial
A_87_P035193	11.66206	3.5437508	11.66206	up			ENSGALT00000055537
A_87_P091646	16.886366	4.077787	16.886366	up		603771927F1 CSEQRBN14 Gallus gallus cDNA clone ChEST706f7 5', mRNA sequence [BU456906]
A_87_P085011	24.551516	4.61774	24.551516	up	ZFYVE26	zinc finger FYVE-type containing 26 [Source:HGNC Symbol;Acc:HGNC:20761] [ENSGALT00000045316]	ENSGALT00000045316	zinc finger FYVE-type containing 26
A_87_P017572	24.178879	4.5956755	24.178879	up
A_87_P066816	9.907357	3.3085003	9.907357	up
A_87_P017193	5.4710503	2.4518178	5.4710503	up
A_87_P017119	6.2480206	2.6433992	6.2480206	up
A_87_P036487	7.1718187	2.842339	7.1718187	up	ADA2	Gallus gallus adenosine deaminase 2 (ADA2), mRNA [NM_001030767]	ENSGALT00000030546	adenosine deaminase 2
A_87_P016811	11.1126585	3.474132	11.1126585	up		603119662F1 CSEQCHL22 Gallus gallus cDNA clone ChEST79k16 5', mRNA sequence [BU134811]
A_87_P258273	7.307582	2.869394	7.307582	up	DTX3L			deltex E3 ubiquitin ligase 3L
A_87_P093856	11.081896	3.4701328	11.081896	up	SASH3	Gallus gallus SAM and SH3 domain containing 3 (SASH3), mRNA [NM_001031110]	ENSGALT00000054712	SAM and SH3 domain containing 3
A_87_P015726	29.605837	4.8878098	29.605837	up	PROK1			prokineticin 1
A_87_P265418	14.308679	3.8388186	14.308679	up	FAM228	family with sequence similarity 228 [Source:NCBI gene;Acc:421978] [ENSGALT00000083397]	ENSGALT00000083397	family with sequence similarity 228
A_87_P093906	34.491447	5.1081667	34.491447	up		Rep: 60S ribosomal protein L36a - Homo sapiens (Human), complete [TC430275]
A_87_P325052	16.278385	4.0248857	16.278385	up	HSPG2	heparan sulfate proteoglycan 2 [Source:NCBI gene;Acc:429806] [ENSGALT00000080452]	ENSGALT00000080452	heparan sulfate proteoglycan 2
A_87_P165053	24.595901	4.620346	24.595901	up	EVA1CL	protein eva-1 homolog C-like [Source:NCBI gene;Acc:422179] [ENSGALT00000007539]	ENSGALT00000007539	protein eva-1 homolog C-like
A_87_P037497	35.635868	5.155258	35.635868	up	DLX3	Gallus gallus distal-less homeobox 3 (DLX3), mRNA [NM_204804]	ENSGALT00000047080	distal-less homeobox 3
A_87_P011691	4.490949	2.1670203	4.490949	up	PLA2G10	Gallus gallus phospholipase A2 group X (PLA2G10), mRNA [NM_001184757]	ENSGALT00000034365	phospholipase A2 group X
A_87_P101176	4.591479	2.1989589	4.591479	up
A_87_P107639	17.041788	4.091005	17.041788	up		Rep: poly (ADP-ribose) polymerase family, member 12 - Rattus norvegicus, partial (31%) [TC430019]
A_87_P110053	43.930325	5.457145	43.930325	up		Rep: Uncharacterized protein At1g51920.1 - Arabidopsis thaliana (Mouse-ear cress), partial (28%) [TC381125]	ENSGALT00000090083
A_87_P231408	6.4376216	2.6865277	6.4376216	up	HERC1	HECT and RLD domain containing E3 ubiquitin protein ligase family member 1 [Source:NCBI gene;Acc:415367] [ENSGALT00000005344]	ENSGALT00000005344	HECT and RLD domain containing E3 ubiquitin protein ligase family member 1
A_87_P023010	8.535543	3.093483	8.535543	up	PSMD13			proteasome 26S subunit, non-ATPase 13
A_87_P023371	19.094194	4.255062	19.094194	up	CDA	Gallus gallus cytidine deaminase (CDA), mRNA [NM_001146044]	ENSGALT00000011937	cytidine deaminase
A_87_P079396	7.597343	2.925495	7.597343	up
A_87_P173953	39.01474	5.2859473	39.01474	up
A_87_P302233	6.3829417	2.6742215	6.3829417	up		Rep: Thymidylate synthase - Methylococcus capsulatus, partial (6%) [TC397445]
A_87_P021741	39.22644	5.2937546	39.22644	up	LOC421106	Rep: Uncharacterized protein At3g63140, chloroplast precursor - Arabidopsis thaliana (Mouse-ear cress), partial (4%) [TC382758]		KIAA0146
A_87_P129503	32.23982	5.0107718	32.23982	up	SLC7A2	solute carrier family 7 member 2 [Source:NCBI gene;Acc:422730] [ENSGALT00000078736]	ENSGALT00000078736	solute carrier family 7 member 2
A_87_P015734	14.732406	3.8809211	14.732406	up	SIK3	SIK family kinase 3 [Source:HGNC Symbol;Acc:HGNC:29165] [ENSGALT00000055865]	ENSGALT00000055865	SIK family kinase 3
A_87_P057966	9.850514	3.300199	9.850514	up	CENPA	Gallus gallus centromere protein A (CENPA), mRNA [NM_001101037]	ENSGALT00000080650	centromere protein A
A_87_P065691	9.202123	3.2019668	9.202123	up	ZBTB17	Gallus gallus zinc finger and BTB domain containing 17 (ZBTB17), mRNA [NM_001276300]	ENSGALT00000080319	zinc finger and BTB domain containing 17
A_87_P094706	38.977272	5.284561	38.977272	up
A_87_P025744	7.0473146	2.8170736	7.0473146	up		603364776F1 CSEQRBN21 Gallus gallus cDNA clone ChEST262g19 5', mRNA sequence [BU470522]
A_87_P193153	2.098067	1.0690608	2.098067	up	VSX1	Gallus gallus visual system homeobox 1 (VSX1), mRNA [NM_204769]	ENSGALT00000083061	visual system homeobox 1
A_87_P114858	9.910131	3.3089042	9.910131	up	APOB	Gallus gallus apolipoprotein B (APOB), mRNA [NM_001044633]	ENSGALT00000026601	apolipoprotein B
A_87_P116283	7.844226	2.971631	7.844226	up	FN1	Gallus gallus fibronectin 1 (FN1), mRNA [NM_001198712]	ENSGALT00000063728	fibronectin 1
A_87_P234313	6.6197243	2.726771	6.6197243	up	RASAL1	RAS protein activator like 1 [Source:HGNC Symbol;Acc:HGNC:9873] [ENSGALT00000046463]	ENSGALT00000046463	RAS protein activator like 1
A_87_P176938	32.73938	5.032955	32.73938	up		Rep: RGD1311906 protein - Rattus norvegicus, partial (5%) [TC402258]
A_87_P016256	10.862873	3.4413338	10.862873	up		Rep: F12M16.9 - Arabidopsis thaliana (Mouse-ear cress), partial (8%) [TC400127]
A_87_P011240	18.467587	4.2069235	18.467587	up
A_87_P279583	7.715482	2.9477563	7.715482	up	NEK8	NIMA related kinase 8 [Source:HGNC Symbol;Acc:HGNC:13387] [ENSGALT00000006340]	ENSGALT00000006340	NIMA related kinase 8
A_87_P059211	2.636868	1.3988254	2.636868	up	CD3E	Gallus gallus CD3e molecule (CD3E), mRNA [NM_206904]	ENSGALT00000011996	CD3e molecule
A_87_P081146	26.118744	4.7070136	26.118744	up		Rep: Dual specificity protein phosphatase 5 (EC 3.1.3.48) (EC 3.1.3.16) (Dual specificity protein phosphatase hVH3). - Gallus gallus, complete [TC380945]
A_87_P011326	32.12833	5.005774	32.12833	up
A_87_P015631	43.87198	5.455228	43.87198	up
A_87_P296208	14.954362	3.9024944	14.954362	up	ABCC10	Rep: Multidrug resistance-associated protein 7 (ATP-binding cassette sub- family C member 10). - Gallus gallus, partial (16%) [TC434936]		ATP binding cassette subfamily C member 10
A_87_P092006	13.706427	3.7767806	13.706427	up	RAB3C	RAB3C, member RAS oncogene family [Source:HGNC Symbol;Acc:HGNC:30269] [ENSGALT00000023749]	ENSGALT00000023749	RAB3C, member RAS oncogene family
A_87_P066826	17.385975	4.119852	17.385975	up	NF1	neurofibromin 1 [Source:HGNC Symbol;Acc:HGNC:7765] [ENSGALT00000009081]	ENSGALT00000009081	neurofibromin 1
A_87_P291153	2.93377	1.5527557	2.93377	up	MXRA5	matrix remodeling associated 5 [Source:HGNC Symbol;Acc:HGNC:7539] [ENSGALT00000026856]	ENSGALT00000026856	matrix remodeling associated 5
A_87_P076666	30.009367	4.907341	30.009367	up
A_87_P037955	20.78428	4.377421	20.78428	up	MMP27	Gallus gallus matrix metallopeptidase 27 (MMP27), mRNA [NM_205000]	ENSGALT00000057461	matrix metallopeptidase 27
A_87_P083126	3.408159	1.7689927	3.408159	up		Rep: Speckle-type POZ protein-like - Homo sapiens (Human), complete [TC382103]
A_87_P153348	9.880628	3.3046026	9.880628	up		Rep: Serine/threonine-protein kinase ULK1 (EC 2.7.11.1) (Unc-51-like kinase 1). - Gallus gallus, complete [TC385885]
A_87_P125323	2.123203	1.0862423	2.123203	up		Rep: Chromosome undetermined scaffold_239, whole genome shotgun sequence - Vitis vinifera (Grape), partial (15%) [TC438547]
A_87_P127218	16.196215	4.017585	16.196215	up		Rep: BTB/POZ domain-containing protein KCTD15. - Danio rerio, partial (7%) [TC421475]
A_87_P304863	3.6719062	1.8765292	3.6719062	up	DEF8	differentially expressed in FDCP 8 homolog [Source:HGNC Symbol;Acc:HGNC:25969] [ENSGALT00000044355]	ENSGALT00000044355	differentially expressed in FDCP 8 homolog
A_87_P175378	7.4689803	2.9009113	7.4689803	up		603756802F1 CSEQCHN04 Gallus gallus cDNA clone ChEST669c1 5', mRNA sequence [BU216519]
A_87_P071781	18.829184	4.2348986	18.829184	up	SYT17	synaptotagmin 17 [Source:HGNC Symbol;Acc:HGNC:24119] [ENSGALT00000069742]	ENSGALT00000069742	synaptotagmin 17
A_87_P129548	5.648996	2.4979944	5.648996	up
A_87_P303248	4.2363048	2.0828063	4.2363048	up		GB
A_87_P081351	36.68719	5.1972046	36.68719	up		Rep: Deleted in malignant brain tumors 1 protein - Sus scrofa (Pig), partial (29%) [TC385890]
A_87_P035032	19.967972	4.319616	19.967972	up	CD1C	Gallus gallus CD1c molecule (CD1C), mRNA [NM_001017412]	ENSGALT00000046584	CD1c molecule
A_87_P319267	5.129105	2.3587072	5.129105	up	EDEM2	ER degradation enhancing alpha-mannosidase like protein 2 [Source:HGNC Symbol;Acc:HGNC:15877] [ENSGALT00000004945]	ENSGALT00000004945	ER degradation enhancing alpha-mannosidase like protein 2
A_87_P173963	24.507961	4.6151786	24.507961	up	LOC107052463	olfactory receptor 51H1-like [Source:NCBI gene;Acc:107052463] [ENSGALT00000086840]	ENSGALT00000086840	olfactory receptor 51H1-like
A_87_P083026	11.60113	3.5361934	11.60113	up	C1QL2	complement C1q like 2 [Source:HGNC Symbol;Acc:HGNC:24181] [ENSGALT00000066648]	ENSGALT00000066648	complement component 1, q subcomponent-like 2
A_87_P176448	149.95888	7.228423	149.95888	up		GB
A_87_P127073	8.359004	3.0633311	8.359004	up	APCDD1	Gallus gallus APC down-regulated 1 (APCDD1), mRNA [NM_001012941]	ENSGALT00000001315	APC down-regulated 1
A_87_P018539	82.16191	6.360398	82.16191	up	ARHGEF10			Rho guanine nucleotide exchange factor 10
A_87_P013848	8.513958	3.08983	8.513958	up		spleen_EST01642 Spleen cDNA Library Gallus gallus cDNA 3', mRNA sequence [CO765916]
A_87_P031665	54.40112	5.7655644	54.40112	up		603402976F1 CSEQCHN35 Gallus gallus cDNA clone ChEST300h20 5', mRNA sequence [BU250077]
A_87_P133443	8.519209	3.0907195	8.519209	up	PTPRS	Gallus gallus protein tyrosine phosphatase, receptor type S (PTPRS), mRNA [NM_205407]	ENSGALT00000067459	protein tyrosine phosphatase, receptor type S
A_87_P014338	4.9544873	2.3087358	4.9544873	up	C19H17orf78	PREDICTED: Gallus gallus chromosome 19 open reading frame, human C17orf78 (C19H17orf78), mRNA [XM_429523]		chromosome 19 C17orf78 homolog
A_87_P074901	18.311104	4.194647	18.311104	up	PLEKHF1	pleckstrin homology and FYVE domain containing 1 [Source:HGNC Symbol;Acc:HGNC:20764] [ENSGALT00000007124]	ENSGALT00000007124	pleckstrin homology and FYVE domain containing 1
A_87_P326642	39.117893	5.289757	39.117893	up		PREDICTED: Gallus gallus uncharacterized LOC107051587 (LOC107051587), ncRNA [XR_001463230]
A_87_P012745	11.905123	3.5735106	11.905123	up	ZNF407	zinc finger protein 407 [Source:NCBI gene;Acc:421011] [ENSGALT00000064647]	ENSGALT00000064647	zinc finger protein 407
A_87_P077456	38.403313	5.263159	38.403313	up	ATP13A5	ATPase 13A5 [Source:HGNC Symbol;Acc:HGNC:31789] [ENSGALT00000011622]	ENSGALT00000011622	ATPase 13A5
A_87_P050031	36.475796	5.1888676	36.475796	up	RELA	Gallus gallus RELA proto-oncogene, NF-kB subunit (RELA), mRNA [NM_205129]	ENSGALT00000067469	RELA proto-oncogene, NF-kB subunit
A_87_P121908	8.762858	3.1314015	8.762858	up	PALLD			palladin, cytoskeletal associated protein
A_87_P221483	23.853333	4.576119	23.853333	up	PLN	Gallus gallus phospholamban (PLN), mRNA [NM_205410]		phospholamban
A_87_P091436	3.5208576	1.8159269	3.5208576	up
A_87_P087966	16.448027	4.0398426	16.448027	up		GB	ENSGALT00000086022
A_87_P067716	27.455643	4.779031	27.455643	up	DNAH17	GB		dynein axonemal heavy chain 17
A_87_P098201	3.6915648	1.8842325	3.6915648	up	CYP1B1	cytochrome P450 family 1 subfamily B member 1 [Source:HGNC Symbol;Acc:HGNC:2597] [ENSGALT00000047969]	ENSGALT00000047969	cytochrome P450 family 1 subfamily B member 1
A_87_P037249	6.150189	2.6206307	6.150189	up	LDLR	Gallus gallus low density lipoprotein receptor (LDLR), mRNA [NM_204452]		low density lipoprotein receptor
A_87_P312517	28.716845	4.8438253	28.716845	up			ENSGALT00000086087
A_87_P304918	21.326982	4.414608	21.326982	up		GB
A_87_P133228	18.120916	4.179584	18.120916	up	AvBD5	Gallus gallus avian beta-defensin 5 (AvBD5), mRNA [NM_001001608]	ENSGALT00000078421	avian beta-defensin 5
A_87_P313032	10.21657	3.352839	10.21657	up		GB
A_87_P076491	8.872052	3.149268	8.872052	up	LYSMD4	LysM domain containing 4 [Source:HGNC Symbol;Acc:HGNC:26571] [ENSGALT00000011484]	ENSGALT00000011484	LysM domain containing 4
A_87_P009011	10.782193	3.4305787	10.782193	up	CDX2	Gallus gallus caudal type homeobox 2 (CDX2), mRNA [NM_204311]	ENSGALT00000066949	caudal type homeobox 2
A_87_P083391	33.001907	5.0444775	33.001907	up	OLFR1019L2	olfactory receptor 1019-like 2 [Source:NCBI gene;Acc:428816] [ENSGALT00000071909]	ENSGALT00000071909	olfactory receptor 1019-like 2
A_87_P087746	9.670577	3.273602	9.670577	up	LOC112530823	olfactory receptor 14A16-like [Source:NCBI gene;Acc:112530823] [ENSGALT00000082960]	ENSGALT00000082960	olfactory receptor 14A16-like
A_87_P022994	10.933836	3.4507277	10.933836	up	PROS1	protein S [Source:HGNC Symbol;Acc:HGNC:9456] [ENSGALT00000024855]	ENSGALT00000024855	protein S (alpha)
A_87_P012534	6.9236946	2.791542	6.9236946	up		Rep: Probable G-protein coupled receptor 124 precursor (Tumor endothelial marker 5). - Gallus gallus, partial (4%) [TC427315]
A_87_P167508	15.5642185	3.9601612	15.5642185	up		603217526F1 CSEQRBN14 Gallus gallus cDNA clone ChEST206d8 5', mRNA sequence [BU455976]
A_87_P252333	4.4769144	2.1625047	4.4769144	up		603491405F1 CSEQCHN63 Gallus gallus cDNA clone ChEST394i2 5', mRNA sequence [BU326672]
A_87_P102556	20.131819	4.3314056	20.131819	up
A_87_P312767	20.317793	4.3446717	20.317793	up		GB
A_87_P322872	26.283655	4.716094	26.283655	up		Rep: calcium channel, voltage-dependent, alpha 2/delta subunit 2 isoform b - Gallus gallus, partial (20%) [TC436402]
A_87_P016788	8.888846	3.1519961	8.888846	up
A_87_P081876	8.553729	3.0965536	8.553729	up	YBEY	ybeY metalloendoribonuclease [Source:HGNC Symbol;Acc:HGNC:1299] [ENSGALT00000009899]	ENSGALT00000009899	ybeY metalloendoribonuclease
A_87_P293748	3.6390536	1.8635633	3.6390536	up	STX10	Gallus gallus syntaxin 10 (STX10), mRNA [NM_001006531]	ENSGALT00000006170	syntaxin 10
A_87_P324802	10.93434	3.4507942	10.93434	up	ZBBX	zinc finger B-box domain containing [Source:NCBI gene;Acc:771469] [ENSGALT00000045739]	ENSGALT00000045739	zinc finger B-box domain containing
A_87_P024034	10.203441	3.3509839	10.203441	up	TARSL2	Gallus gallus threonyl-tRNA synthetase like 2 (TARSL2), mRNA [NM_001293222]	ENSGALT00000006347	threonyl-tRNA synthetase like 2
A_87_P143708	14.456993	3.8536956	14.456993	up	EVA1A	eva-1 homolog A, regulator of programmed cell death [Source:NCBI gene;Acc:422065] [ENSGALT00000043195]	ENSGALT00000043195	eva-1 homolog A, regulator of programmed cell death
A_87_P013966	10.98865	3.4579422	10.98865	up
A_87_P106558	18.78264	4.231328	18.78264	up	CAPS2	calcyphosine 2 [Source:HGNC Symbol;Acc:HGNC:16471] [ENSGALT00000016598]	ENSGALT00000016598	calcyphosine 2
A_87_P012917	3.741843	1.903749	3.741843	up	RGS18	Gallus gallus regulator of G-protein signaling 18 (RGS18), mRNA [NM_001257327]	ENSGALT00000004005	regulator of G-protein signaling 18
A_87_P304448	18.028034	4.17217	18.028034	up		GB
A_87_P081066	39.22739	5.2937894	39.22739	up	CALHM1	calcium homeostasis modulator 1 [Source:HGNC Symbol;Acc:HGNC:23494] [ENSGALT00000013463]	ENSGALT00000013463	calcium homeostasis modulator 1
A_87_P100381	11.575465	3.5329983	11.575465	up		603957373F1 CSEQRBN09 Gallus gallus cDNA clone ChEST927a19 5', mRNA sequence [BU422149]
A_87_P012833	39.132713	5.290303	39.132713	up	NINL	Rep: Sulfhydryl oxidase 1 precursor - Rattus norvegicus (Rat), partial (3%) [TC399270]		ninein like
A_87_P110068	39.09928	5.28907	39.09928	up	TLR7	Gallus gallus toll like receptor 7 (TLR7), mRNA [NM_001011688]	ENSGALT00000026777	toll like receptor 7
A_87_P116858	3.2300546	1.6915586	3.2300546	up	VPS13C	vacuolar protein sorting 13 homolog C [Source:HGNC Symbol;Acc:HGNC:23594] [ENSGALT00000005871]	ENSGALT00000005871	vacuolar protein sorting 13 homolog C
A_87_P063796	28.196	4.8174186	28.196	up		synaptonemal complex protein 1 [Source:HGNC Symbol;Acc:HGNC:11487] [ENSGALT00000003960]	ENSGALT00000003960
A_87_P110198	23.808916	4.57343	23.808916	up	RGNL	regucalcin-like [Source:NCBI gene;Acc:428008] [ENSGALT00000026986]	ENSGALT00000026986	regucalcin-like
[truncated: 17,392 more rows]

## Sheet: S2
GO ID	GO ACCESSION	GO Term	p-value	corrected p-value	Count in Selection	% Count in Selection
29848	GO:0065007	biological regulation	2.2072894E-11	3.1314204E-7	636	66.18106
25849	GO:0050789|GO:0050791	regulation of biological process	4.371897E-10	3.1011448E-6	587	61.082207
25853	GO:0050794|GO:0051244	regulation of cellular process	7.184745E-8	1.7573792E-4	548	57.023933
14606	GO:0032501|GO:0044707|GO:0050874	multicellular organismal process	5.3503576E-18	3.7952023E-13	412	42.87201
25949	GO:0050896|GO:0051869	response to stimulus	1.0367952E-6	0.0021012467	397	41.311134
14607	GO:0032502|GO:0044767	developmental process	6.50356E-11	6.5903004E-7	362	37.669094
24993	GO:0048856	anatomical structure development	1.05283185E-10	9.335146E-7	348	36.21228
5199	GO:0007275	multicellular organism development	4.5024616E-11	5.3229314E-7	327	34.027054
26221	GO:0051171	regulation of nitrogen compound metabolic process	1.249158E-4	0.0860265	321	33.402706
31746	GO:0071944	cell periphery	7.47103E-12	1.3248679E-7	269	27.991674
4107	GO:0005886|GO:0005904	plasma membrane	2.6194364E-12	6.607357E-8	263	27.367325
24873	GO:0048731	system development	4.482041E-8	1.2717096E-4	261	27.159208
7026	GO:0009889	regulation of biosynthetic process	3.6715342E-6	0.005787449	257	26.742975
13498	GO:0031326	regulation of cellular biosynthetic process	1.8171111E-6	0.0031437625	257	26.742975
5107	GO:0007154	cell communication	4.982021E-8	1.3088621E-4	256	26.638918
11006	GO:0019219	regulation of nucleobase-containing compound metabolic process	3.8400387E-8	1.1833123E-4	255	26.534859
7571	GO:0010468	regulation of gene expression	5.2063704E-5	0.045615215	254	26.430801
12367	GO:0023052|GO:0023046|GO:0044700	signaling	3.8125303E-9	1.7336015E-5	252	26.222685
7642	GO:0010556	regulation of macromolecule biosynthetic process	5.1547636E-6	0.007462164	243	25.28616
25005	GO:0048869	cellular developmental process	3.2691934E-9	1.656398E-5	241	25.078043
43753	GO:2000112	regulation of cellular macromolecule biosynthetic process	4.4730937E-6	0.006897668	239	24.869926
26295	GO:0051252	regulation of RNA metabolic process	2.19369E-7	5.0195603E-4	237	24.66181
5118	GO:0007165|GO:0023033	signal transduction	4.003672E-8	1.1833123E-4	237	24.66181
12489	GO:0030154	cell differentiation	6.6567624E-10	4.2926204E-6	236	24.557753
40415	GO:1903506	regulation of nucleic acid-templated transcription	3.4054178E-8	1.15027906E-4	228	23.725286
44745	GO:2001141	regulation of RNA biosynthetic process	3.4054178E-8	1.15027906E-4	228	23.725286
4488	GO:0006355|GO:0032583|GO:0045449|GO:0061019	regulation of transcription, DNA-templated	4.8584834E-8	1.3088621E-4	224	23.309053
2632	GO:0003677|GO:0043566	DNA binding	1.3921305E-5	0.015674422	195	20.291363
24677	GO:0048513	animal organ development	1.155874E-6	0.002277509	179	18.62643
3872	GO:0005576	extracellular region	2.0588475E-5	0.021797238	170	17.689907
21102	GO:0044459	plasma membrane part	3.9103636E-9	1.7336015E-5	158	16.441208
6806	GO:0009653	anatomical structure morphogenesis	1.0616969E-5	0.013212281	156	16.233091
26285	GO:0051239	regulation of multicellular organismal process	9.742921E-5	0.07630901	149	15.504683
4490	GO:0006357|GO:0006358|GO:0010551	regulation of transcription by RNA polymerase II	4.83738E-5	0.045145005	141	14.672216
5304	GO:0007399	nervous system development	3.7245536E-5	0.03570217	139	14.4641
7709	GO:0010628	positive regulation of gene expression	1.4660698E-4	0.09904156	136	14.151925
21065	GO:0044421	extracellular region part	2.8980623E-5	0.02936715	132	13.735692
5119	GO:0007166	cell surface receptor signaling pathway	1.5906833E-5	0.017358912	131	13.631634
19760	GO:0042995	cell projection	3.04904E-6	0.00495564	127	13.215401
36859	GO:0120025	plasma membrane bounded cell projection	2.910004E-6	0.004914693	123	12.799168
20257	GO:0043565	sequence-specific DNA binding	1.4691835E-10	1.157939E-6	122	12.695109
37037	GO:0140110	transcription regulator activity	1.3596717E-6	0.0024729855	121	12.591051
12211	GO:0022008	neurogenesis	2.7954033E-5	0.028737402	110	11.44641
2217	GO:0003008	system process	2.7944535E-12	6.607357E-8	110	11.44641
7025	GO:0009888	tissue development	9.8462115E-5	0.07630901	108	11.238294
24841	GO:0048699	generation of neurons	1.3866208E-5	0.015674422	108	11.238294
2647	GO:0003700|GO:0000130|GO:0001071	DNA binding transcription factor activity	9.634528E-9	4.0200703E-5	108	11.238294
34369	GO:0097458	neuron part	9.232112E-6	0.01222465	105	10.926119
6767	GO:0009605	response to external stimulus	6.981452E-5	0.05627496	101	10.509886
13400	GO:0031226	intrinsic component of plasma membrane	8.3263474E-10	4.921816E-6	100	10.4058275
19770	GO:0043005	neuron projection	3.0739748E-6	0.00495564	94	9.781478
4108	GO:0005887	integral component of plasma membrane	1.4186401E-8	5.296278E-5	94	9.781478
3470	GO:0004871|GO:0005062|GO:0009369|GO:0009370	signal transducer activity	1.6527309E-6	0.0029308544	90	9.365245
18493	GO:0038023|GO:0004872|GO:0019041	signaling receptor activity	1.317015E-6	0.0024584376	86	8.949012
27982	GO:0060089	molecular transducer activity	1.317015E-6	0.0024584376	86	8.949012
664	GO:0001067	regulatory region nucleic acid binding	2.2685259E-5	0.023663934	81	8.42872
20878	GO:0044212|GO:0000975	transcription regulatory region DNA binding	1.4967865E-5	0.016589452	81	8.42872
12409	GO:0030054	cell junction	1.4918062E-4	0.09982944	80	8.324662
21105	GO:0044463	cell projection part	5.973475E-5	0.051050626	74	7.700312
36871	GO:0120038	plasma membrane bounded cell projection part	5.973475E-5	0.051050626	74	7.700312
43523	GO:1990837	sequence-specific double-stranded DNA binding	9.393861E-6	0.01222465	72	7.4921956
25931	GO:0050877	nervous system process	1.52495E-9	8.320787E-6	71	7.3881373
596	GO:0000976	transcription regulatory region sequence-specific DNA binding	1.3278572E-5	0.015440937	70	7.284079
5108	GO:0007155|GO:0098602	cell adhesion	4.9973546E-6	0.0073850094	70	7.284079
12269	GO:0022610	biological adhesion	4.9973546E-6	0.0073850094	70	7.284079
5192	GO:0007267	cell-cell signaling	1.08156404E-4	0.07909201	68	7.0759625
3484	GO:0004888|GO:0004926|GO:0099600	transmembrane signaling receptor activity	1.7591596E-5	0.018906599	67	6.9719043
34779	GO:0098590	plasma membrane region	6.54044E-6	0.009096805	67	6.9719043
8347	GO:0015075	ion transmembrane transporter activity	1.28166E-4	0.08741613	62	6.451613
626	GO:0001012	RNA polymerase II regulatory region DNA binding	3.282875E-5	0.032342527	62	6.451613
597	GO:0000977	RNA polymerase II regulatory region sequence-specific DNA binding	4.9467857E-5	0.045145005	61	6.3475547
8538	GO:0015318	inorganic molecular entity transmembrane transporter activity	7.409692E-5	0.05905576	60	6.2434964
21099	GO:0044456	synapse part	6.1058556E-5	0.051560763	57	5.9313216
8503	GO:0015267|GO:0015249|GO:0015268	channel activity	3.0259116E-7	6.312908E-4	47	4.890739
12288	GO:0022803|GO:0022814	passive transmembrane transporter activity	3.0259116E-7	6.312908E-4	47	4.890739
12303	GO:0022838	substrate-specific channel activity	1.6527392E-7	3.9078257E-4	45	4.6826224
5471	GO:0007600	sensory perception	6.4032925E-8	1.622174E-4	45	4.6826224
3703	GO:0005216	ion channel activity	2.9753858E-7	6.312908E-4	44	4.578564
5295	GO:0007389	pattern specification process	1.16983865E-4	0.082980886	41	4.2663894
12302	GO:0022836	gated channel activity	1.0528517E-8	4.1490322E-5	41	4.2663894
12304	GO:0022839	ion gated channel activity	3.935108E-8	1.1833123E-4	39	4.058273
20019	GO:0043292	contractile fiber	6.580447E-5	0.05491469	37	3.850156
12383	GO:0030016	myofibril	3.273602E-5	0.032342527	37	3.850156
3732	GO:0005261|GO:0015281|GO:0015338	cation channel activity	3.6396912E-5	0.03536664	34	3.5379813
19236	GO:0042391	regulation of membrane potential	4.9642334E-5	0.045145005	32	3.3298647
35416	GO:0099536	synaptic signaling	3.8529855E-5	0.036440827	31	3.2258065
35417	GO:0099537	trans-synaptic signaling	6.735927E-5	0.055558566	30	3.1217482
5193	GO:0007268	chemical synaptic transmission	1.168209E-4	0.082980886	29	3.01769
35097	GO:0098916	anterograde trans-synaptic signaling	1.168209E-4	0.082980886	29	3.01769
5472	GO:0007601	visual perception	9.478661E-6	0.01222465	27	2.8095734
26006	GO:0050953	sensory perception of light stimulus	9.478661E-6	0.01222465	27	2.8095734
8509	GO:0015276	ligand-gated ion channel activity	1.1123094E-5	0.013372903	25	2.6014569
12300	GO:0022834	ligand-gated channel activity	1.1123094E-5	0.013372903	25	2.6014569
2221	GO:0003012	muscle system process	1.2447774E-5	0.014716094	23	2.3933403
4951	GO:0006936	muscle contraction	5.8219675E-6	0.008259465	20	2.0811656
3714	GO:0005230	extracellular ligand-gated ion channel activity	5.2088595E-5	0.045615215	19	1.9771072
12295	GO:0022824	transmitter-gated ion channel activity	1.0327493E-4	0.07630901	18	1.8730489
12301	GO:0022835	transmitter-gated channel activity	1.0327493E-4	0.07630901	18	1.8730489
35141	GO:0098960	postsynaptic neurotransmitter receptor activity	1.0327493E-4	0.07630901	18	1.8730489
35409	GO:0099529	neurotransmitter receptor activity involved in regulation of postsynaptic membrane potential	1.0327493E-4	0.07630901	18	1.8730489
41187	GO:1904315	transmitter-gated ion channel activity involved in regulation of postsynaptic membrane potential	1.0327493E-4	0.07630901	18	1.8730489
17052	GO:0035051	cardiocyte differentiation	5.1865813E-5	0.045615215	17	1.7689906
27781	GO:0055007	cardiac muscle cell differentiation	1.04473165E-5	0.013212281	14	1.4568158
7085	GO:0009953	dorsal/ventral pattern formation	1.2318781E-4	0.085668206	11	1.144641
27780	GO:0055006	cardiac cell development	1.2318781E-4	0.085668206	11	1.144641

## Sheet: S3
ProbeName	GeneSymbol	Description	EnsemblID	GeneName
A_87_P003411	PCDH15	Gallus gallus protocadherin related 15 (PCDH15), mRNA [NM_001044654]	ENSGALT00000004324	protocadherin related 15
A_87_P003706	GAP43	Gallus gallus growth associated protein 43 (GAP43), mRNA [NM_001305054]	ENSGALT00000030455	growth associated protein 43
A_87_P005589	LAMB1	laminin subunit beta 1 [Source:HGNC Symbol;Acc:HGNC:6486] [ENSGALT00000012832]	ENSGALT00000012832	laminin subunit beta 1
A_87_P006817	MAFG	Gallus gallus MAF bZIP transcription factor G (MAFG), mRNA [NM_001079489]	ENSGALT00000058728	MAF bZIP transcription factor G
A_87_P007930	LOXL2	Gallus gallus lysyl oxidase like 2 (LOXL2), mRNA [NM_001305168]	ENSGALT00000000548	lysyl oxidase like 2
A_87_P008419	GJA3	Gallus gallus gap junction protein alpha 3 (GJA3), mRNA [NM_001040644]	ENSGALT00000027682	gap junction protein alpha 3
A_87_P008423	GNRH1	Gallus gallus gonadotropin releasing hormone 1 (GNRH1), mRNA [NM_001080877]	ENSGALT00000000366	gonadotropin releasing hormone 1
A_87_P008425	COR8	chick olfactory receptor 8 [Source:NCBI gene;Acc:428820] [ENSGALT00000074890]	ENSGALT00000074890	chick olfactory receptor 8
A_87_P008684	L1CAM	Gallus gallus L1 cell adhesion molecule (L1CAM), mRNA [NM_205153]		L1 cell adhesion molecule
A_87_P008693	FGF3	Gallus gallus fibroblast growth factor 3 (FGF3), mRNA [NM_205327]	ENSGALT00000046197	fibroblast growth factor 3
A_87_P008709	EPHA4	Gallus gallus EPH receptor A4 (EPHA4), mRNA [NM_204781]	ENSGALT00000008440	EPH receptor A4
A_87_P008713	PCLO	Rep: Protein piccolo - Gallus gallus (Chicken), complete [TC384088]		piccolo presynaptic cytomatrix protein
A_87_P008731	PALM	Gallus gallus paralemmin (PALM), mRNA [NM_001167690]	ENSGALT00000002862	paralemmin
A_87_P008733	VSIG1	Gallus gallus V-set and immunoglobulin domain containing 1 (VSIG1), mRNA [NM_001001745]	ENSGALT00000013495	V-set and immunoglobulin domain containing 1
A_87_P008741	IKZF1	Gallus gallus IKAROS family zinc finger 1 (IKZF1), mRNA [NM_205088]	ENSGALT00000081310	IKAROS family zinc finger 1
A_87_P008747	NEUROD4	Gallus gallus neuronal differentiation 4 (NEUROD4), mRNA [NM_205076]	ENSGALT00000078410	neuronal differentiation 4
A_87_P008748	CSPG5	Gallus gallus chondroitin sulfate proteoglycan 5 (CSPG5), mRNA [NM_204719]	ENSGALT00000058144	chondroitin sulfate proteoglycan 5
A_87_P008751	CD3E	Gallus gallus CD3e molecule (CD3E), mRNA [NM_206904]	ENSGALT00000011996	CD3e molecule
A_87_P008766	VCL	Gallus gallus vinculin (VCL), mRNA [NM_205441]	ENSGALT00000061988	vinculin
A_87_P008767	HOXB1			homeobox B1
A_87_P008776	LRP8	Gallus gallus LDL receptor related protein 8 (LRP8), mRNA [NM_205186]	ENSGALT00000017391	LDL receptor related protein 8
A_87_P008786	GABRA6	Gallus gallus gamma-aminobutyric acid type A receptor alpha6 subunit (GABRA6), mRNA [NM_205058]	ENSGALT00000002601	gamma-aminobutyric acid type A receptor alpha6 subunit
A_87_P008787	HOXC8	homeobox C8 [Source:NCBI gene;Acc:395711] [ENSGALT00000082443]	ENSGALT00000082443	homeobox C8
A_87_P008792	NKX2-5	Gallus gallus NK2 homeobox 5 (NKX2-5), mRNA [NM_205164]	ENSGALT00000004551	NK2 homeobox 5
A_87_P008799	CNGA3	Gallus gallus cyclic nucleotide gated channel alpha 3 (CNGA3), mRNA [NM_205221]		cyclic nucleotide gated channel alpha 3
A_87_P008813	CHRNA6	Gallus gallus cholinergic receptor nicotinic alpha 6 subunit (CHRNA6), mRNA [NM_205364]	ENSGALT00000037792	cholinergic receptor nicotinic alpha 6 subunit
A_87_P008814	CHRNB3	Gallus gallus cholinergic receptor nicotinic beta 3 subunit (CHRNB3), mRNA [NM_204812]	ENSGALT00000024820	cholinergic receptor nicotinic beta 3 subunit
A_87_P008820	HOXB3	Gallus gallus homeobox B3 (HOXB3), mRNA [NM_204743]	ENSGALT00000077444	homeobox B3
A_87_P008821	PRRX2	Gallus gallus paired related homeobox 2 (PRRX2), mRNA [NM_001293098]	ENSGALT00000042831	paired related homeobox 2
A_87_P008827	RARA	Gallus gallus retinoic acid receptor alpha (RARA), mRNA [NM_204536]	ENSGALT00000051814	retinoic acid receptor alpha
A_87_P008832	BMP4	Gallus gallus bone morphogenetic protein 4 (BMP4), mRNA [NM_205237]	ENSGALT00000020316	bone morphogenetic protein 4
A_87_P008837	HOXA2	Gallus gallus homeobox A2 (HOXA2), mRNA [NM_205150]	ENSGALT00000083647	homeobox A2
A_87_P008848	BFSP1	Gallus gallus beaded filament structural protein 1 (BFSP1), mRNA [NM_205151]	ENSGALT00000039401	beaded filament structural protein 1
A_87_P008852	GSC	Gallus gallus goosecoid homeobox (GSC), mRNA [NM_205331]	ENSGALT00000084386	goosecoid homeobox
A_87_P008861	CD28	Gallus gallus CD28 molecule (CD28), mRNA [NM_205311]	ENSGALT00000014115	CD28 molecule
A_87_P008862	CD28	Gallus gallus CD28 molecule (CD28), mRNA [NM_205311]	ENSGALT00000014115	CD28 molecule
A_87_P008866	COL12A1	Gallus gallus collagen type XII alpha 1 chain (COL12A1), mRNA [NM_205021]	ENSGALT00000064658	collagen type XII alpha 1 chain
A_87_P008871	NFASC	Gallus gallus neurofascin (NFASC), transcript variant 2, mRNA [NM_001004493]	ENSGALT00000046955	neurofascin
A_87_P008875	TNR	Gallus gallus tenascin R (TNR), mRNA [NM_205276]	ENSGALT00000084303	tenascin R
A_87_P008880	TAL1	Gallus gallus TAL bHLH transcription factor 1, erythroid differentiation factor (TAL1), mRNA [NM_205352]	ENSGALT00000078362	TAL bHLH transcription factor 1, erythroid differentiation factor
A_87_P008885	THRB	Gallus gallus thyroid hormone receptor beta (THRB), transcript variant 2, mRNA [NM_001252221]	ENSGALT00000018424	thyroid hormone receptor beta
A_87_P008889	HOXD12	Gallus gallus homeobox D12 (HOXD12), mRNA [NM_205249]	ENSGALT00000015086	homeobox D12
A_87_P008906	INS-IGF2	Gallus gallus insulin (INS-IGF2), mRNA [NM_205222]	ENSGALT00000010581	insulin
A_87_P008910	NRCAM	Gallus gallus neuronal cell adhesion molecule (NRCAM), mRNA [NM_205266]	ENSGALT00000063987	neuronal cell adhesion molecule
A_87_P008919	GABRQ	Gallus gallus gamma-aminobutyric acid type A receptor theta subunit (GABRQ), transcript variant 2, mRNA [NM_001167704]	ENSGALT00000055905	gamma-aminobutyric acid type A receptor theta subunit
A_87_P008924	GABRG2	Gallus gallus gamma-aminobutyric acid type A receptor gamma2 subunit (GABRG2), mRNA [NM_205345]	ENSGALT00000065912	gamma-aminobutyric acid type A receptor gamma2 subunit
A_87_P008926	GABRB3	Gallus gallus gamma-aminobutyric acid type A receptor beta3 subunit (GABRB3), mRNA [NM_205346]	ENSGALT00000077202	gamma-aminobutyric acid type A receptor beta3 subunit
A_87_P008945	MBP	Gallus gallus myelin basic protein (MBP), mRNA [NM_205280]	ENSGALT00000022187	myelin basic protein
A_87_P008950	MYOD1	Gallus gallus myogenic differentiation 1 (MYOD1), mRNA [NM_204214]	ENSGALT00000039473	myogenic differentiation 1
A_87_P008961	GH	Gallus gallus growth hormone (GH), mRNA [NM_204359]	ENSGALT00000050805	growth hormone
A_87_P008971	MYH11	Gallus gallus myosin, heavy chain 11, smooth muscle (MYH11), mRNA [NM_205274]	ENSGALT00000010534	myosin, heavy chain 11, smooth muscle
A_87_P008976	TNNI2	Gallus gallus troponin I2, fast skeletal type (TNNI2), mRNA [NM_205417]	ENSGALT00000010641	troponin I2, fast skeletal type
A_87_P008991	OVAL	Gallus gallus ovalbumin (SERPINB14) (OVAL), mRNA [NM_205152]	ENSGALT00000037195	ovalbumin (SERPINB14)
A_87_P009009	RFNG	Gallus gallus RFNG O-fucosylpeptide 3-beta-N-acetylglucosaminyltransferase (RFNG), mRNA [NM_204947]	ENSGALT00000004482	RFNG O-fucosylpeptide 3-beta-N-acetylglucosaminyltransferase
A_87_P009022	TCF15	Gallus gallus transcription factor 15 (TCF15), mRNA [NM_204946]	ENSGALT00000044738	transcription factor 15
A_87_P009036	TBX6	Gallus gallus T-box 6 (TBX6), mRNA [NM_001030367]	ENSGALT00000082440	T-box 6
A_87_P009037	TBX19	Gallus gallus T-box 19 (TBX19), mRNA [NM_204950]	ENSGALT00000024597	T-box 19
A_87_P009043	SCNN1A	Gallus gallus sodium channel epithelial 1 alpha subunit (SCNN1A), mRNA [NM_205145]	ENSGALT00000067040	sodium channel epithelial 1 alpha subunit
A_87_P009044	HOXB1	GB		homeobox B1
A_87_P009050	GLI1	Gallus gallus GLI family zinc finger 1 (GLI1), mRNA [NM_001305245]	ENSGALT00000078277	GLI family zinc finger 1
A_87_P009058	FGF8	Gallus gallus fibroblast growth factor 8 (FGF8), mRNA [NM_001012767]	ENSGALT00000033214	fibroblast growth factor 8
A_87_P009068	FOXD1	Gallus gallus forkhead box D1 (FOXD1), mRNA [NM_205192]	ENSGALT00000036037	forkhead box D1
A_87_P009077	NTRK1	Gallus gallus neurotrophic receptor tyrosine kinase 1 (NTRK1), mRNA [NM_205378]	ENSGALT00000056383	neurotrophic receptor tyrosine kinase 1
A_87_P009078	LMX1B	Gallus gallus LIM homeobox transcription factor 1 beta (LMX1B), mRNA [NM_205358]	ENSGALT00000078478	LIM homeobox transcription factor 1 beta
A_87_P009083	MYBPC3	Gallus gallus myosin binding protein C, cardiac (MYBPC3), mRNA [NM_205116]	ENSGALT00000032650	myosin binding protein C, cardiac
A_87_P009084	ACVR1	Gallus gallus activin A receptor type 1 (ACVR1), mRNA [NM_204560]	ENSGALT00000057698	activin A receptor type 1
A_87_P009092	LOC396347	GB		transcription factor 7-like 2 (T-cell specific, HMG-box)
A_87_P009094	HESX1	Gallus gallus HESX homeobox 1 (HESX1), mRNA [NM_205012]	ENSGALT00000088215	HESX homeobox 1
A_87_P009100	FGF1	Gallus gallus fibroblast growth factor 1 (FGF1), mRNA [NM_205180]	ENSGALT00000077414	fibroblast growth factor 1
A_87_P009103	HESX1	GB		HESX homeobox 1
A_87_P009136	OPNP	Gallus gallus opsin, pineal (OPNP), mRNA [NM_205409]	ENSGALT00000007878	opsin, pineal
A_87_P009145	SOX2	Gallus gallus SRY-box 2 (SOX2), mRNA [NM_205188]	ENSGALT00000068561	SRY-box 2
A_87_P009151	IBSP	Gallus gallus integrin binding sialoprotein (IBSP), mRNA [NM_205162]	ENSGALT00000038126	integrin binding sialoprotein
A_87_P009169	MYBPC2	Gallus gallus myosin binding protein C, fast type (MYBPC2), mRNA [NM_001044659]		myosin binding protein C, fast type
A_87_P009176	FGF1	Rep: Heparin-binding growth factor 1 precursor (HBGF-1) (Acidic fibroblast growth factor) (aFGF) (Alpha-endothelial cell growth factor) [Contains: Endothelial cell growth factor alpha] - Gallus gallus (Chicken), complete [TC441651]		fibroblast growth factor 1
A_87_P009177	GUCA1B	Gallus gallus guanylate cyclase activator 1B (GUCA1B), mRNA [NM_001007881]	ENSGALT00000035145	guanylate cyclase activator 1B
A_87_P009178	GUCA1A	Gallus gallus guanylate cyclase activator 1A (GUCA1A), mRNA [NM_204320]	ENSGALT00000002179	guanylate cyclase activator 1A
A_87_P009186	NR2E1	Gallus gallus nuclear receptor subfamily 2 group E member 1 (NR2E1), mRNA [NM_205170]	ENSGALT00000037276	nuclear receptor subfamily 2 group E member 1
A_87_P009188	PAX6	Gallus gallus paired box 6 (PAX6), mRNA [NM_205066]	ENSGALT00000019805	paired box 6
A_87_P009192	DBN1	Gallus gallus drebrin 1 (DBN1), mRNA [NM_205499]	ENSGALT00000062237	drebrin 1
A_87_P009194	SYT1	Gallus gallus synaptotagmin 1 (SYT1), mRNA [NM_205171]	ENSGALT00000059750	synaptotagmin 1
A_87_P009195	MYH15	Gallus gallus myosin, heavy chain 15 (MYH15), mRNA [NM_204766]	ENSGALT00000036887	myosin, heavy chain 15
A_87_P009203	SRC	SRC proto-oncogene, non-receptor tyrosine kinase [Source:NCBI gene;Acc:396442] [ENSGALT00000088280]	ENSGALT00000088280	SRC proto-oncogene, non-receptor tyrosine kinase
A_87_P009211	CRHR1	Gallus gallus corticotropin releasing hormone receptor 1 (CRHR1), mRNA [NM_204321]	ENSGALT00000000503	corticotropin releasing hormone receptor 1
A_87_P009217	CHRNG	Gallus gallus cholinergic receptor nicotinic gamma subunit (CHRNG), mRNA [NM_001031568]	ENSGALT00000012833	cholinergic receptor nicotinic gamma subunit
A_87_P009222	FGF4	Gallus gallus fibroblast growth factor 4 (FGF4), mRNA [NM_001031546]	ENSGALT00000012228	fibroblast growth factor 4
A_87_P009237	CHRND	Gallus gallus cholinergic receptor nicotinic delta subunit (CHRND), mRNA [NM_001031317]	ENSGALT00000082854	cholinergic receptor nicotinic delta subunit
A_87_P009242	RAG1	Gallus gallus recombination activating 1 (RAG1), mRNA [NM_001031188]	ENSGALT00000012896	recombination activating 1
A_87_P009244	NPY2R	Gallus gallus neuropeptide Y receptor Y2 (NPY2R), mRNA [NM_001031128]	ENSGALT00000015100	neuropeptide Y receptor Y2
A_87_P009257	HNF1A	Gallus gallus HNF1 homeobox A (HNF1A), mRNA [NM_001030668]	ENSGALT00000038358	HNF1 homeobox A
A_87_P009277	OPN1SW	Gallus gallus opsin 1 (cone pigments), short-wave-sensitive (violet cone opsin) (OPN1SW), mRNA [NM_205438]		opsin 1 (cone pigments), short-wave-sensitive (violet cone opsin)
A_87_P009278	OPN1MSW	Gallus gallus opsin, green sensitive (rhodopsin-like) (OPN1MSW), mRNA [NM_205490]	ENSGALT00000004492	opsin, green sensitive (rhodopsin-like)
A_87_P009280	MYLK			myosin light chain kinase
A_87_P009284	LCK	LCK proto-oncogene, Src family tyrosine kinase [Source:HGNC Symbol;Acc:HGNC:6524] [ENSGALT00000000635]	ENSGALT00000000635	LCK proto-oncogene, Src family tyrosine kinase
A_87_P009286	SDC3	Gallus gallus syndecan 3 (SDC3), mRNA [NM_205383]	ENSGALT00000062640	syndecan 3
A_87_P009291	CDH13	cadherin 13 [Source:NCBI gene;Acc:414849] [ENSGALT00000008808]	ENSGALT00000008808	cadherin 13
A_87_P009294	HOXD11	Gallus gallus homeobox D11 (HOXD11), mRNA [NM_204620]	ENSGALT00000059654	homeobox D11
A_87_P009309	THRB	Gallus gallus thyroid hormone receptor, beta (erythroblastic leukemia viral (v-erb-a) oncogene homolog 2, avian) (THRB), transcript variant 1, mRNA [NM_205447]		thyroid hormone receptor beta
A_87_P009335	SNAP25	Gallus gallus synaptosome associated protein 25 (SNAP25), mRNA [NM_205458]	ENSGALT00000014652	synaptosome associated protein 25
A_87_P009340	ACAN			aggrecan
A_87_P009352	IGF1	Gallus gallus insulin like growth factor 1 (IGF1), mRNA [NM_001004384]	ENSGALT00000020816	insulin like growth factor 1
A_87_P009356	PTH	Gallus gallus parathyroid hormone (PTH), mRNA [NM_205452]	ENSGALT00000061928	parathyroid hormone
A_87_P009375	NGF	Gallus gallus nerve growth factor (NGF), transcript variant 1, mRNA [NM_001293108]	ENSGALT00000055126	nerve growth factor
A_87_P009388	TNNT3	Gallus gallus troponin T3, fast skeletal type (TNNT3), mRNA [NM_204922]	ENSGALT00000010619	troponin T3, fast skeletal type
A_87_P009398	IL8L2	Gallus gallus interleukin 8-like 2 (IL8L2), mRNA [NM_205498]	ENSGALT00000042745	interleukin 8-like 2
A_87_P009401	MATN1	Gallus gallus matrilin 1, cartilage matrix protein (MATN1), mRNA [NM_001030375]	ENSGALT00000078360	matrilin 1, cartilage matrix protein
A_87_P009410	CRYBB1	Gallus gallus crystallin beta B1 (CRYBB1), mRNA [NM_204180]	ENSGALT00000009031	crystallin beta B1
A_87_P009416	TNNT2	Gallus gallus troponin T2, cardiac type (TNNT2), mRNA [NM_205449]	ENSGALT00000084315	troponin T2, cardiac type
A_87_P009460	EFNA2	Gallus gallus ephrin A2 (EFNA2), mRNA [NM_204983]	ENSGALT00000075258	ephrin A2
A_87_P009462	IRF8	Gallus gallus interferon regulatory factor 8 (IRF8), mRNA [NM_205416]	ENSGALT00000009243	interferon regulatory factor 8
A_87_P009476	PTPRS	Gallus gallus protein tyrosine phosphatase, receptor type S (PTPRS), mRNA [NM_205407]	ENSGALT00000067459	protein tyrosine phosphatase, receptor type S
A_87_P009477	PDE6C	Gallus gallus phosphodiesterase 6C (PDE6C), mRNA [NM_204986]	ENSGALT00000010702	phosphodiesterase 6C
A_87_P009514	HOXD13	Gallus gallus homeobox D13 (HOXD13), mRNA [NM_205434]	ENSGALT00000078912	homeobox D13
A_87_P009553	MYL1	Gallus gallus myosin, light chain 1, alkali; skeletal, fast (MYL1), mRNA [NM_001044632]		myosin, light chain 1, alkali; skeletal, fast
A_87_P009698	BRIP1	Gallus gallus BRCA1 interacting protein C-terminal helicase 1 (BRIP1), mRNA [NM_001033058]	ENSGALT00000039225	BRCA1 interacting protein C-terminal helicase 1
A_87_P009757	MYOG	Gallus gallus myogenin (MYOG), mRNA [NM_204184]	ENSGALT00000040709	myogenin
A_87_P009758	TXLNB	Gallus gallus taxilin beta (TXLNB), mRNA [NM_204754]	ENSGALT00000022430	taxilin beta
A_87_P009794	MAF	Gallus gallus MAF bZIP transcription factor (MAF), mRNA [NM_001044671]	ENSGALT00000043755	MAF bZIP transcription factor
A_87_P009822	MYOM2	Gallus gallus myomesin 2 (MYOM2), mRNA [NM_205135]	ENSGALT00000026360	myomesin 2
A_87_P009828	PGA3	Gallus gallus pepsinogen 3, group I (pepsinogen A) (PGA3), mRNA [NM_205054]	ENSGALT00000000594	pepsinogen 3, group I (pepsinogen A)
A_87_P010860	COL1A2			collagen type I alpha 2 chain
A_87_P010891	NRXN1	Gallus gallus neurexin 1 (NRXN1), transcript variant 1, mRNA [NM_001198975]	ENSGALT00000049711	neurexin 1
A_87_P010911	LARGE1			LARGE xylosyl- and glucuronyltransferase 1
A_87_P010955	LIN28A	Gallus gallus lin-28 homolog A (LIN28A), mRNA [NM_001031774]	ENSGALT00000060409	lin-28 homolog A
A_87_P011073	EFNA5			ephrin A5
A_87_P011086	KIAA0430	meiosis regulator and mRNA stability factor 1 [Source:HGNC Symbol;Acc:HGNC:29562] [ENSGALT00000050868]	ENSGALT00000050868	KIAA0430
A_87_P011277	CHD7	Gallus gallus chromodomain helicase DNA binding protein 7 (CHD7), mRNA [NM_001077586]	ENSGALT00000047494	chromodomain helicase DNA binding protein 7
A_87_P011490	DISP3	Rep: Chromosome 10 SCAF15019, whole genome shotgun sequence - Tetraodon nigroviridis (Green puffer), partial (5%) [TC441865]		dispatched RND transporter family member 3
A_87_P011535	MATN1			matrilin 1, cartilage matrix protein
A_87_P011744	ABHD12	Gallus gallus abhydrolase domain containing 12 (ABHD12), mRNA [NM_001012871]	ENSGALT00000059811	abhydrolase domain containing 12
A_87_P011816	FARP1			FERM, ARH/RhoGEF and pleckstrin domain protein 1
A_87_P012046	AGT	angiotensinogen [Source:HGNC Symbol;Acc:HGNC:333] [ENSGALT00000018111]	ENSGALT00000018111	angiotensinogen
A_87_P012085	KIAA0430			KIAA0430
A_87_P012173	CDX1	Gallus gallus caudal type homeobox 1 (CDX1), mRNA [NM_204676]	ENSGALT00000009108	caudal type homeobox 1
A_87_P012455	XIRP1	Gallus gallus xin actin-binding repeat containing 1 (XIRP1), mRNA [NM_204348]	ENSGALT00000087273	xin actin binding repeat containing 1
A_87_P012632	GREM1	PREDICTED: Gallus gallus gremlin 1, DAN family BMP antagonist (GREM1), transcript variant X1, mRNA [XM_025150591]		gremlin 1, DAN family BMP antagonist
A_87_P014982	ASIC1	Gallus gallus acid sensing ion channel subunit 1 (ASIC1), mRNA [NM_001040467]	ENSGALT00000055224	acid sensing ion channel subunit 1
A_87_P015010	JAK2	Gallus gallus Janus kinase 2 (JAK2), mRNA [NM_001030538]	ENSGALT00000024235	Janus kinase 2
A_87_P015518	NEO1	Rep: Diguanylate cyclase/phosphodiesterase - Kineococcus radiotolerans SRS30216, partial (3%) [TC399850]		neogenin 1
A_87_P015587	PSEN1			presenilin 1
A_87_P015753	RGS9BP	Gallus gallus regulator of G protein signaling 9 binding protein (RGS9BP), mRNA [NM_204505]	ENSGALT00000007450	regulator of G protein signaling 9 binding protein
A_87_P016056	NFASC	Gallus gallus neurofascin (NFASC), transcript variant 2, mRNA [NM_001004493]	ENSGALT00000046955	neurofascin
A_87_P016712	DISP3	Gallus gallus dispatched RND transporter family member 3 (DISP3), mRNA [NM_001199176]	ENSGALT00000007427	dispatched RND transporter family member 3
A_87_P016756	RIC8A	Rep: Synembryn-A (Protein Ric-8A). - Gallus gallus, partial (47%) [TC419865]		RIC8 guanine nucleotide exchange factor A
A_87_P016768	PI15	Gallus gallus peptidase inhibitor 15 (PI15), mRNA [NM_204334]	ENSGALT00000065508	peptidase inhibitor 15
A_87_P016868	TBXT	Gallus gallus T, brachyury homolog (mouse) (T), mRNA [NM_204940]	ENSGALT00000018726	T brachyury transcription factor
A_87_P017460	WNT11	PREDICTED: Gallus gallus Wnt family member 11 (WNT11), transcript variant X1, mRNA [XM_015280851]		Wnt family member 11
A_87_P017663	TMEM231	Rep: UPF0513 membrane protein - Pongo pygmaeus (Orangutan), partial (78%) [TC412497]		transmembrane protein 231
A_87_P017802	SPAST			spastin
A_87_P017842	TBX5	Gallus gallus T-box 5 (TBX5), mRNA [NM_204173]	ENSGALT00000089531	T-box 5
A_87_P017996	FARP1			FERM, ARH/RhoGEF and pleckstrin domain protein 1
A_87_P018092	HOXD10	PREDICTED: Gallus gallus homeobox D10 (HOXD10), transcript variant X2, mRNA [XM_015289594]		homeobox D10
A_87_P018142	OR1052			olfactory receptor 1052
A_87_P018461	GLI2	Gallus gallus GLI family zinc finger 2 (GLI2), transcript variant 1, mRNA [NM_001271901]	ENSGALT00000018998	GLI family zinc finger 2
A_87_P018571	P3H1			prolyl 3-hydroxylase 1
A_87_P019019	CRYBA1	gPGC_EST08937 Embryonic gonadal PGC cDNA Library Gallus gallus cDNA 5', mRNA sequence [DR419095]		crystallin beta A1
A_87_P020285	NFASC	Gallus gallus neurofascin (NFASC), transcript variant 2, mRNA [NM_001004493]	ENSGALT00000046955	neurofascin
A_87_P020503	DISP3	Gallus gallus dispatched RND transporter family member 3 (DISP3), mRNA [NM_001199176]	ENSGALT00000007427	dispatched RND transporter family member 3
A_87_P021567	MYO6			myosin VI
A_87_P021950	BLM	Gallus gallus Bloom syndrome RecQ like helicase (BLM), mRNA [NM_001007087]	ENSGALT00000082169	Bloom syndrome RecQ like helicase
A_87_P022027	STK11			serine/threonine kinase 11
A_87_P022143	TBX19			T-box 19
A_87_P022225	TTR			transthyretin
A_87_P022231	COL1A2			collagen type I alpha 2 chain
A_87_P022561	HOPX	Gallus gallus HOP homeobox (HOPX), mRNA [NM_204556]	ENSGALT00000037951	HOP homeobox
A_87_P022805	DAAM2	dishevelled associated activator of morphogenesis 2 [Source:HGNC Symbol;Acc:HGNC:18143] [ENSGALT00000038248]	ENSGALT00000038248	dishevelled associated activator of morphogenesis 2
A_87_P023067	GABRE			gamma-aminobutyric acid (GABA) A receptor, epsilon
A_87_P023375	NRXN3	Gallus gallus neurexin 3 (NRXN3), transcript variant 3, mRNA [NM_001271925]	ENSGALT00000017127	neurexin 3
A_87_P023443	SMAD5	Gallus gallus SMAD family member 5 (SMAD5), mRNA [NM_001014968]	ENSGALT00000047339	SMAD family member 5
A_87_P023610	LLPH			LLP homolog, long-term synaptic facilitation
A_87_P024054	CHRNA4			cholinergic receptor nicotinic alpha 4 subunit
A_87_P024459	TNNI2			troponin I2, fast skeletal type
A_87_P024672	NPPC	Gallus gallus C-type natriuretic peptide 3 (NPPC), mRNA [NM_001111259]	ENSGALT00000007278	C-type natriuretic peptide 3
A_87_P025147	CLPS	Gallus gallus colipase (CLPS), mRNA [NM_001145491]	ENSGALT00000055289	colipase
A_87_P026216	INS-IGF2	603368994F1 CSEQRBN19 Gallus gallus cDNA clone ChEST272l24 5', mRNA sequence [BU458036]		insulin
A_87_P026533	B2M	603215787F1 CSEQRBN14 Gallus gallus cDNA clone ChEST202m21 5', mRNA sequence [BU450969]		beta-2-microglobulin
A_87_P026720	MDGA1	Gallus gallus MAM domain containing glycosylphosphatidylinositol anchor 1 (MDGA1), mRNA [NM_001044647]	ENSGALT00000016494	MAM domain containing glycosylphosphatidylinositol anchor 1
A_87_P028279	EYA4	Gallus gallus EYA transcriptional coactivator and phosphatase 4 (EYA4), mRNA [NM_001305177]	ENSGALT00000064809	EYA transcriptional coactivator and phosphatase 4
A_87_P028736	LITAF	603812767F1 CSEQCHN74 Gallus gallus cDNA clone ChEST801f17 5', mRNA sequence [BU372919]		lipopolysaccharide induced TNF factor
A_87_P028851	RAG2	Gallus gallus recombination activating gene 2 (RAG2), mRNA [NM_001305057]	ENSGALT00000086146	recombination activating gene 2
A_87_P029411	HDAC9	Gallus gallus histone deacetylase 9 (HDAC9), mRNA [NM_001030981]	ENSGALT00000073429	histone deacetylase 9
A_87_P030077	HAND2	603544138F1 CSEQCHN61 Gallus gallus cDNA clone ChEST518k9 5', mRNA sequence [BU311174]		heart and neural crest derivatives expressed 2
A_87_P030104	MB	603405396F1 CSEQCHN60 Gallus gallus cDNA clone ChEST308o23 5', mRNA sequence [BU309578]		myoglobin
A_87_P032023	EFNA2	603792074F1 CSEQCHN24 Gallus gallus cDNA clone ChEST757c19 5', mRNA sequence [BU237670]		ephrin A2
A_87_P033018	MYF5	Gallus gallus myogenic factor 5 (MYF5), mRNA [NM_001030363]	ENSGALT00000044184	myogenic factor 5
A_87_P034042	ACTC1	Gallus gallus actin, alpha, cardiac muscle 1 (ACTC1), mRNA [NM_001079481]	ENSGALT00000083392	actin, alpha, cardiac muscle 1
A_87_P034539	CRYAA	Gallus gallus crystallin alpha A (CRYAA), mRNA [NM_001030797]	ENSGALT00000036695	crystallin alpha A
A_87_P035015	PLAG1	Gallus gallus PLAG1 zinc finger (PLAG1), mRNA [NM_001031577]	ENSGALT00000024852	PLAG1 zinc finger
A_87_P035027	EPGN	Gallus gallus epithelial mitogen (EPGN), mRNA [NM_001012404]	ENSGALT00000017657	epithelial mitogen
A_87_P035039	PLCZ1	Gallus gallus phospholipase C zeta 1 (PLCZ1), mRNA [NM_001039273]	ENSGALT00000021418	phospholipase C zeta 1
A_87_P035094	STAT3	Gallus gallus signal transducer and activator of transcription 3 (STAT3), mRNA [NM_001030931]	ENSGALT00000069828	signal transducer and activator of transcription 3
A_87_P035184	SIX3	Gallus gallus SIX homeobox 3 (SIX3), mRNA [NM_204364]	ENSGALT00000046696	SIX homeobox 3
A_87_P035251	VEGFA	Gallus gallus vascular endothelial growth factor A (VEGFA), transcript variant 1, mRNA [NM_205042]	ENSGALT00000077832	vascular endothelial growth factor A
A_87_P035259	MUSK	Gallus gallus muscle associated receptor tyrosine kinase (MUSK), mRNA [NM_204108]	ENSGALT00000053406	muscle associated receptor tyrosine kinase
A_87_P035269	RGMA	Gallus gallus repulsive guidance molecule family member a (RGMA), mRNA [NM_204537]	ENSGALT00000077053	repulsive guidance molecule family member a
A_87_P035273	CDH7	Gallus gallus cadherin 7 (CDH7), mRNA [NM_204187]	ENSGALT00000022382	cadherin 7
A_87_P035303	HPSE	Gallus gallus heparanase (HPSE), mRNA [NM_204167]	ENSGALT00000018267	heparanase
A_87_P035310	HOXA13	Gallus gallus homeobox A13 (HOXA13), mRNA [NM_204139]	ENSGALT00000045192	homeobox A13
A_87_P035381	MGP	AM066805 Chicken immune 3 - CSEQRBN33 Gallus gallus cDNA clone GCX603945502_R1_M13F, mRNA sequence [AM066805]		matrix Gla protein
A_87_P036336	SYK	Gallus gallus spleen associated tyrosine kinase (SYK), mRNA [NM_001031430]	ENSGALT00000032807	spleen associated tyrosine kinase
A_87_P036561	C1H2ORF49	Gallus gallus chromosome 1 open reading frame, human C2orf49 (C1H2ORF49), mRNA [NM_001030813]	ENSGALT00000027117	chromosome 1 open reading frame, human C2orf49
A_87_P036832	TCF12	Rep: PREDICTED: transcription factor 12 - Pan troglodytes, partial (16%) [TC378670]		transcription factor 12
A_87_P036957	EGR1	Gallus gallus early growth response 1 (EGR1), mRNA [NM_204136]	ENSGALT00000012431	early growth response 1
A_87_P037213	ACHE			acetylcholinesterase (Cartwright blood group)
A_87_P037436	RIF1	replication timing regulatory factor 1 [Source:HGNC Symbol;Acc:HGNC:23207] [ENSGALT00000070525]	ENSGALT00000070525	replication timing regulatory factor 1
A_87_P037464	MSGN1	Gallus gallus mesogenin 1 (MSGN1), mRNA [NM_204684]	ENSGALT00000026573	mesogenin 1
A_87_P037472	MYO6	Gallus gallus myosin VI (MYO6), mRNA [NM_204735]	ENSGALT00000054606	myosin VI
A_87_P037488	CHRNA1	Gallus gallus cholinergic receptor nicotinic alpha 1 subunit (CHRNA1), mRNA [NM_204816]	ENSGALT00000015138	cholinergic receptor nicotinic alpha 1 subunit
A_87_P037496	CD40LG	Gallus gallus CD40 ligand (CD40LG), mRNA [NM_204733]	ENSGALT00000010354	CD40 ligand
A_87_P037499	TENM1	Gallus gallus teneurin transmembrane protein 1 (TENM1), mRNA [NM_204862]	ENSGALT00000076797	teneurin transmembrane protein 1
A_87_P037526	EYA4	Gallus gallus EYA transcriptional coactivator and phosphatase 4 (EYA4), mRNA [NM_001305177]	ENSGALT00000075673	EYA transcriptional coactivator and phosphatase 4
A_87_P037527	EYA1	EYA transcriptional coactivator and phosphatase 1 [Source:HGNC Symbol;Acc:HGNC:3519] [ENSGALT00000074711]	ENSGALT00000074711	EYA transcriptional coactivator and phosphatase 1
A_87_P037528	PHOSPHO1	Gallus gallus phosphoethanolamine/phosphocholine phosphatase (PHOSPHO1), mRNA [NM_204845]	ENSGALT00000048733	phosphoethanolamine/phosphocholine phosphatase
A_87_P037540	ATOH7	Gallus gallus atonal bHLH transcription factor 7 (ATOH7), mRNA [NM_204668]	ENSGALT00000006264	atonal bHLH transcription factor 7
A_87_P037567	SDK1	Gallus gallus sidekick cell adhesion molecule 1 (SDK1), mRNA [NM_204105]	ENSGALT00000007042	sidekick cell adhesion molecule 1
A_87_P037601	F9	Gallus gallus coagulation factor IX (F9), mRNA [NM_204343]	ENSGALT00000010525	coagulation factor IX
A_87_P037617	BRAF	Gallus gallus B-Raf proto-oncogene, serine/threonine kinase (BRAF), mRNA [NM_205302]	ENSGALT00000020980	B-Raf proto-oncogene, serine/threonine kinase
A_87_P037645	NPAS2	Gallus gallus neuronal PAS domain protein 2 (NPAS2), mRNA [NM_001030542]	ENSGALT00000066852	neuronal PAS domain protein 2
A_87_P037665	DPF1	Gallus gallus double PHD fingers 1 (DPF1), mRNA [NM_204640]		double PHD fingers 1
A_87_P037670	CDX4	Gallus gallus caudal type homeobox 4 (CDX4), mRNA [NM_204614]	ENSGALT00000012401	caudal type homeobox 4
A_87_P037675	WNT2B	Gallus gallus Wnt family member 2B (WNT2B), mRNA [NM_204336]	ENSGALT00000080082	Wnt family member 2B
A_87_P037703	GLI3	Gallus gallus GLI family zinc finger 3 (GLI3), mRNA [NM_001271903]	ENSGALT00000056531	GLI family zinc finger 3
A_87_P037746	PER2	Gallus gallus period circadian regulator 2 (PER2), mRNA [NM_204262]	ENSGALT00000054764	period circadian regulator 2
A_87_P037760	SOX8	Gallus gallus SRY-box 8 (SOX8), mRNA [NM_204731]	ENSGALT00000008449	SRY-box 8
A_87_P037763	FZD10	Gallus gallus frizzled class receptor 10 (FZD10), mRNA [NM_204098]	ENSGALT00000068771	frizzled class receptor 10
A_87_P037792	CLOCK	Gallus gallus clock circadian regulator (CLOCK), transcript variant 1, mRNA [NM_204174]	ENSGALT00000037539	clock circadian regulator
A_87_P037801	SOX14	Gallus gallus SRY-box 14 (SOX14), mRNA [NM_204761]	ENSGALT00000060266	SRY-box 14
A_87_P037802	ARNTL	Gallus gallus aryl hydrocarbon receptor nuclear translocator like (ARNTL), mRNA [NM_001001463]	ENSGALT00000078497	aryl hydrocarbon receptor nuclear translocator like
A_87_P037819	CER1	Gallus gallus cerberus 1, DAN family BMP antagonist (CER1), mRNA [NM_204823]	ENSGALT00000008725	cerberus 1, DAN family BMP antagonist
A_87_P037821	VSX2	Gallus gallus visual system homeobox 2 (VSX2), mRNA [NM_204768]	ENSGALT00000049214	visual system homeobox 2
A_87_P037853	SOX10	Gallus gallus SRY-box 10 (SOX10), mRNA [NM_204792]	ENSGALT00000020083	SRY-box 10
A_87_P037859	MEPE	Gallus gallus matrix extracellular phosphoglycoprotein (MEPE), mRNA [NM_204569]	ENSGALT00000017776	matrix extracellular phosphoglycoprotein
A_87_P037871	HBEGF	Gallus gallus heparin binding EGF like growth factor (HBEGF), mRNA [NM_204849]	ENSGALT00000001401	heparin binding EGF like growth factor
A_87_P037887	WNT3A	Gallus gallus Wnt family member 3A (WNT3A), transcript variant 2, mRNA [NM_204675]	ENSGALT00000054282	Wnt family member 3A
A_87_P037911	IRX4	Gallus gallus iroquois homeobox 4 (IRX4), mRNA [NM_001001744]	ENSGALT00000036981	iroquois homeobox 4
A_87_P037917	ZBTB7A	Gallus gallus zinc finger and BTB domain containing 7A (ZBTB7A), mRNA [NM_204680]	ENSGALT00000044229	zinc finger and BTB domain containing 7A
A_87_P037926	CHRNA9	Gallus gallus cholinergic receptor nicotinic alpha 9 subunit (CHRNA9), mRNA [NM_204760]	ENSGALT00000023080	cholinergic receptor nicotinic alpha 9 subunit
A_87_P037930	STMN3	Gallus gallus stathmin 3 (STMN3), mRNA [NM_001004393]	ENSGALT00000009893	stathmin 3
A_87_P037941	TLX1	Gallus gallus T cell leukemia homeobox 1 (TLX1), mRNA [NM_205015]	ENSGALT00000012707	T cell leukemia homeobox 1
A_87_P037944	LDB1	Gallus gallus LIM domain binding 1 (LDB1), mRNA [NM_205070]	ENSGALT00000012362	LIM domain binding 1
A_87_P037946	PITX1	Gallus gallus paired-like homeodomain 1 (PITX1), transcript variant 1, mRNA [NM_001167684]	ENSGALT00000049738	paired like homeodomain 1
A_87_P037960	SERPINB10B	Gallus gallus serpin peptidase inhibitor, clade B (ovalbumin), member 10 B (SERPINB10B), mRNA [NM_204897]	ENSGALT00000020990	serpin peptidase inhibitor, clade B (ovalbumin), member 10 B
A_87_P037986	TBX3	Gallus gallus T-box 3 (TBX3), mRNA [NM_001270878]	ENSGALT00000090311	T-box 3
A_87_P037993	ROM1	Gallus gallus retinal outer segment membrane protein 1 (ROM1), mRNA [NM_205037]	ENSGALT00000014960	retinal outer segment membrane protein 1
A_87_P037994	PRPH2	Gallus gallus peripherin 2 (PRPH2), mRNA [NM_205038]	ENSGALT00000016117	peripherin 2
A_87_P037996	BPIFB2	Gallus gallus BPI fold containing family B member 2 (BPIFB2), mRNA [NM_205026]	ENSGALT00000070956	BPI fold containing family B member 2
A_87_P037999	CACNA1D			calcium voltage-gated channel subunit alpha1 D
A_87_P038000	CACNA1D	GB		calcium voltage-gated channel subunit alpha1 D
A_87_P038004	IGF2BP1	Gallus gallus insulin like growth factor 2 mRNA binding protein 1 (IGF2BP1), mRNA [NM_205071]	ENSGALT00000052497	insulin like growth factor 2 mRNA binding protein 1
A_87_P038005	DCT	Gallus gallus dopachrome tautomerase (DCT), mRNA [NM_204935]	ENSGALT00000036519	dopachrome tautomerase
A_87_P038008	KERA	Gallus gallus keratocan (KERA), mRNA [NM_204176]	ENSGALT00000018391	keratocan
A_87_P038020	COCH	Gallus gallus cochlin (COCH), mRNA [NM_204937]	ENSGALT00000016132	cochlin
A_87_P038061	B2M			beta-2-microglobulin
A_87_P038064	PTHLH	Gallus gallus parathyroid hormone-like hormone (PTHLH), transcript variant 1, mRNA [NM_001174106]	ENSGALT00000030034	parathyroid hormone like hormone
A_87_P038118	ANKRD1	Gallus gallus ankyrin repeat domain 1 (ANKRD1), mRNA [NM_204405]	ENSGALT00000010491	ankyrin repeat domain 1
A_87_P038129	IMPG1	Gallus gallus interphotoreceptor matrix proteoglycan 1 (IMPG1), mRNA [NM_204241]	ENSGALT00000025619	interphotoreceptor matrix proteoglycan 1
A_87_P038130	TBX20	Gallus gallus T-box 20 (TBX20), mRNA [NM_204144]	ENSGALT00000064440	T-box 20
A_87_P038131	FLT1	Gallus gallus fms related tyrosine kinase 1 (FLT1), mRNA [NM_204252]	ENSGALT00000027608	fms related tyrosine kinase 1
A_87_P038146	GBX1	gastrulation brain homeobox 1 [Source:HGNC Symbol;Acc:HGNC:4185] [ENSGALT00000050386]	ENSGALT00000050386	gastrulation brain homeobox 1
A_87_P038184	PGA5	Gallus gallus pepsinogen 5, group I (pepsinogen A) (PGA5), mRNA [NM_204878]	ENSGALT00000081833	pepsinogen 5, group I (pepsinogen A)
A_87_P038195	RPE65	Gallus gallus RPE65, retinoid isomerohydrolase (RPE65), mRNA [NM_204884]	ENSGALT00000018373	RPE65, retinoid isomerohydrolase
A_87_P038199	RAX2	Gallus gallus retina and anterior neural fold homeobox 2 (RAX2), mRNA [NM_204104]	ENSGALT00000032299	retina and anterior neural fold homeobox 2
A_87_P038204	SOX1	Gallus gallus SRY-box 1 (SOX1), mRNA [NM_204333]	ENSGALT00000070094	SRY-box 1
A_87_P050121	LARGE1	Gallus gallus LARGE xylosyl- and glucuronyltransferase 1 (LARGE1), mRNA [NM_001004383]	ENSGALT00000020508	LARGE xylosyl- and glucuronyltransferase 1
A_87_P050436	P2RY8	Gallus gallus P2Y receptor family member 8 (P2RY8), mRNA [NM_001008679]	ENSGALT00000026926	P2Y receptor family member 8
A_87_P050936	RAG1	Gallus gallus recombination activating 1 (RAG1), mRNA [NM_001031188]	ENSGALT00000012896	recombination activating 1
A_87_P051186	RHO	Gallus gallus rhodopsin (RHO), mRNA [NM_001030606]	ENSGALT00000033236	rhodopsin
A_87_P052121	HAND1	Gallus gallus heart and neural crest derivatives expressed 1 (HAND1), mRNA [NM_204965]	ENSGALT00000066170	heart and neural crest derivatives expressed 1
A_87_P052126	TNNI3	Gallus gallus troponin I type 3 (cardiac) (TNNI3), mRNA [NM_213570]		troponin I type 3 (cardiac)
A_87_P052206	DPF2	Gallus gallus double PHD fingers 2 (DPF2), mRNA [NM_204331]	ENSGALT00000069275	double PHD fingers 2
A_87_P052501	SPRY1	Gallus gallus sprouty RTK signaling antagonist 1 (SPRY1), mRNA [NM_001097524]	ENSGALT00000065925	sprouty RTK signaling antagonist 1
A_87_P052541	OLFR3B	Gallus gallus olfactory receptor 3B (OLFR3B), mRNA [NM_001031545]	ENSGALT00000007045	olfactory receptor 3B
A_87_P052686	ASIC1	Gallus gallus acid sensing ion channel subunit 1 (ASIC1), mRNA [NM_001040467]	ENSGALT00000055224	acid sensing ion channel subunit 1
A_87_P052971	FOXG1	Gallus gallus forkhead box G1 (FOXG1), mRNA [NM_205193]	ENSGALT00000065608	forkhead box G1
A_87_P053001	CNGA3	Gallus gallus cyclic nucleotide gated channel alpha 3 (CNGA3), mRNA [NM_205221]	ENSGALT00000057421	cyclic nucleotide gated channel alpha 3
A_87_P053026	MYH11	Gallus gallus myosin, heavy chain 11, smooth muscle (MYH11), mRNA [NM_205274]	ENSGALT00000075714	myosin, heavy chain 11, smooth muscle
A_87_P053031	RAX	Gallus gallus retina and anterior neural fold homeobox (RAX), mRNA [NM_001243724]	ENSGALT00000073825	retina and anterior neural fold homeobox
A_87_P053076	BFSP1	Gallus gallus beaded filament structural protein 1 (BFSP1), mRNA [NM_205151]	ENSGALT00000039401	beaded filament structural protein 1
A_87_P053231	ZIC1	Gallus gallus Zic family member 1 (ZIC1), mRNA [NM_204254]	ENSGALT00000056152	Zic family member 1
A_87_P053241	CRYBB3	Gallus gallus crystallin beta B3 (CRYBB3), mRNA [NM_205191]	ENSGALT00000038650	crystallin beta B3
A_87_P053346	MYBPH	Gallus gallus myosin binding protein H (MYBPH), mRNA [NM_001031028]	ENSGALT00000040700	myosin binding protein H
A_87_P053486	MYL1	Gallus gallus myosin, light chain 1, alkali; skeletal, fast (MYL1), mRNA [NM_001044632]	ENSGALT00000089968	myosin, light chain 1, alkali; skeletal, fast
A_87_P053621	HOXA11	Gallus gallus homeobox A11 (HOXA11), mRNA [NM_204619]	ENSGALT00000078475	homeobox A11
A_87_P053661	LDB2	Gallus gallus LIM domain binding 2 (LDB2), mRNA [NM_204829]	ENSGALT00000084938	LIM domain binding 2
A_87_P053726	CRYBB1	Gallus gallus crystallin beta B1 (CRYBB1), mRNA [NM_204180]	ENSGALT00000009031	crystallin beta B1
A_87_P053731	HOXB1	Gallus gallus homeobox B1 (HOXB1), mRNA [NM_001080859]	ENSGALT00000021933	homeobox B1
A_87_P053766	TBX6	Gallus gallus T-box 6 (TBX6), mRNA [NM_001030367]	ENSGALT00000010300	T-box 6
A_87_P053956	FOSL2	Gallus gallus FOS like 2, AP-1 transcription factor subunit (FOSL2), mRNA [NM_001045836]	ENSGALT00000016303	FOS like 2, AP-1 transcription factor subunit
A_87_P053971	SIX6	Gallus gallus SIX homeobox 6 (SIX6), mRNA [NM_204994]	ENSGALT00000037367	SIX homeobox 6
A_87_P054066	PAX9	Gallus gallus paired box 9 (PAX9), mRNA [NM_204912]	ENSGALT00000037805	paired box 9
A_87_P054206	MIP	Gallus gallus major intrinsic protein of lens fiber (MIP), mRNA [NM_204266]	ENSGALT00000050001	major intrinsic protein of lens fiber
A_87_P054221	ARC	Gallus gallus activity regulated cytoskeleton associated protein (ARC), mRNA [NM_204432]	ENSGALT00000026027	activity regulated cytoskeleton associated protein
A_87_P054311	OPN2SW	Gallus gallus blue sensitive cone opsin (OPN2SW), mRNA [NM_205517]		blue sensitive cone opsin
A_87_P054561	MYOD1	Gallus gallus myogenic differentiation 1 (MYOD1), mRNA [NM_204214]	ENSGALT00000039473	myogenic differentiation 1
A_87_P054701	CETP	Gallus gallus cholesteryl ester transfer protein (CETP), mRNA [NM_001034814]	ENSGALT00000001871	cholesteryl ester transfer protein
A_87_P054736	ADORA2B	Gallus gallus adenosine A2b receptor (ADORA2B), mRNA [NM_205087]	ENSGALT00000028044	adenosine A2b receptor
A_87_P054806	BMI1	Gallus gallus BMI1 proto-oncogene, polycomb ring finger (BMI1), mRNA [NM_001007988]	ENSGALT00000047281	BMI1 proto-oncogene, polycomb ring finger
A_87_P054906	SOX11	Gallus gallus SRY-box 11 (SOX11), mRNA [NM_205187]	ENSGALT00000026447	SRY-box 11
A_87_P054931	TRPV4	Gallus gallus transient receptor potential cation channel subfamily V member 4 (TRPV4), mRNA [NM_204692]	ENSGALT00000049402	transient receptor potential cation channel subfamily V member 4
A_87_P055001	VAX1	Gallus gallus ventral anterior homeobox 1 (VAX1), mRNA [NM_204799]	ENSGALT00000015072	ventral anterior homeobox 1
A_87_P055246	TNNT3	Gallus gallus troponin T3, fast skeletal type (TNNT3), mRNA [NM_204922]	ENSGALT00000060938	troponin T3, fast skeletal type
A_87_P055346	LHX1	Gallus gallus LIM homeobox 1 (LHX1), mRNA [NM_205413]	ENSGALT00000008686	LIM homeobox 1
A_87_P055601	PLP1	Gallus gallus proteolipid protein 1 (PLP1), mRNA [NM_205277]	ENSGALT00000000161	proteolipid protein 1
A_87_P055721	HOXD11	Gallus gallus homeobox D11 (HOXD11), mRNA [NM_204620]	ENSGALT00000059654	homeobox D11
A_87_P055761	BARX1	Gallus gallus BARX homeobox 1 (BARX1), mRNA [NM_204193]	ENSGALT00000071813	BARX homeobox 1
A_87_P055806	HESX1	Gallus gallus HESX homeobox 1 (HESX1), mRNA [NM_205012]	ENSGALT00000088215	HESX homeobox 1
A_87_P055816	HMX1	Gallus gallus H6 family homeobox 1 (HMX1), mRNA [NM_205533]	ENSGALT00000052103	H6 family homeobox 1
A_87_P055906	TENM2	Gallus gallus teneurin transmembrane protein 2 (TENM2), transcript variant 2, mRNA [NM_001003718]		teneurin transmembrane protein 2
A_87_P055926	WNT3A	Gallus gallus Wnt family member 3A (WNT3A), transcript variant 1, mRNA [NM_001171601]	ENSGALT00000054282	Wnt family member 3A
A_87_P055996	ISL1	Gallus gallus ISL LIM homeobox 1 (ISL1), mRNA [NM_205414]	ENSGALT00000044538	ISL LIM homeobox 1
A_87_P056526	FOXP3	Gallus gallus forkhead box P3 (FOXP3), mRNA [NM_001024827]	ENSGALT00000075651	forkhead box P3
A_87_P056536	TBX5	Gallus gallus T-box 5 (TBX5), mRNA [NM_204173]	ENSGALT00000089531	T-box 5
A_87_P056556	WNT7B	Gallus gallus Wnt family member 7B (WNT7B), transcript variant 2, mRNA [NM_001171593]	ENSGALT00000048993	Wnt family member 7B
A_87_P056701	OVAL	Gallus gallus ovalbumin (SERPINB14) (OVAL), mRNA [NM_205152]	ENSGALT00000037195	ovalbumin (SERPINB14)
A_87_P057036	CLOCK	Gallus gallus clock circadian regulator (CLOCK), transcript variant 1, mRNA [NM_204174]	ENSGALT00000037540	clock circadian regulator
A_87_P057041	JAK2	Gallus gallus Janus kinase 2 (JAK2), mRNA [NM_001030538]	ENSGALT00000024235	Janus kinase 2
A_87_P057046	LIMK1	Gallus gallus LIM domain kinase 1 (LIMK1), mRNA [NM_204131]	ENSGALT00000061079	LIM domain kinase 1
A_87_P057151	HDAC9	Gallus gallus histone deacetylase 9 (HDAC9), mRNA [NM_001030981]	ENSGALT00000059704	histone deacetylase 9
A_87_P057241	STK11	Gallus gallus serine/threonine kinase 11 (STK11), mRNA [NM_001045833]	ENSGALT00000067287	serine/threonine kinase 11
A_87_P057366	GNRH1	Gallus gallus gonadotropin releasing hormone 1 (GNRH1), mRNA [NM_001080877]	ENSGALT00000000366	gonadotropin releasing hormone 1
A_87_P057761	SDK2	Gallus gallus sidekick cell adhesion molecule 2 (SDK2), mRNA [NM_204538]	ENSGALT00000058734	sidekick cell adhesion molecule 2
A_87_P057781	BRAF	Gallus gallus B-Raf proto-oncogene, serine/threonine kinase (BRAF), mRNA [NM_205302]	ENSGALT00000059810	B-Raf proto-oncogene, serine/threonine kinase
A_87_P057806	OR8U1	Gallus gallus olfactory receptor, family 8, subfamily U, member 1 (OR8U1), mRNA [NM_001031176]	ENSGALT00000007050	olfactory receptor, family 8, subfamily U, member 1
A_87_P057871	NRCAM	Gallus gallus neuronal cell adhesion molecule (NRCAM), mRNA [NM_205266]	ENSGALT00000066268	neuronal cell adhesion molecule
A_87_P057956	GLI2	Gallus gallus GLI family zinc finger 2 (GLI2), transcript variant 1, mRNA [NM_001271901]	ENSGALT00000085622	GLI family zinc finger 2
A_87_P057981	PCDH15	Gallus gallus protocadherin related 15 (PCDH15), mRNA [NM_001044654]	ENSGALT00000004324	protocadherin related 15
A_87_P058002	MYF6	Gallus gallus myogenic factor 6 (MYF6), mRNA [NM_001030746]	ENSGALT00000030660	myogenic factor 6
A_87_P058471	SERPINB10B	Gallus gallus serpin peptidase inhibitor, clade B (ovalbumin), member 10 B (SERPINB10B), mRNA [NM_204897]	ENSGALT00000020990	serpin peptidase inhibitor, clade B (ovalbumin), member 10 B
A_87_P058551	ADCYAP1	GB		adenylate cyclase activating polypeptide 1
A_87_P058591	THRA	Gallus gallus thyroid hormone receptor, alpha (THRA), mRNA [NM_205313]	ENSGALT00000061212	thyroid hormone receptor, alpha
A_87_P058686	CRY2	Gallus gallus cryptochrome circadian regulator 2 (CRY2), mRNA [NM_204244]	ENSGALT00000013745	cryptochrome circadian regulator 2
A_87_P058915	CEBPB	Gallus gallus CCAAT enhancer binding protein beta (CEBPB), mRNA [NM_205253]	ENSGALT00000013006	CCAAT enhancer binding protein beta
A_87_P058981	NANOG	Gallus gallus Nanog homeobox (NANOG), mRNA [NM_001146142]	ENSGALT00000044516	Nanog homeobox
A_87_P059096	GABRB3	Gallus gallus gamma-aminobutyric acid type A receptor beta3 subunit (GABRB3), mRNA [NM_205346]	ENSGALT00000077202	gamma-aminobutyric acid type A receptor beta3 subunit
A_87_P059111	EPHA5	Gallus gallus EPH receptor A5 (EPHA5), mRNA [NM_205105]	ENSGALT00000019091	EPH receptor A5
A_87_P059116	IMPG2	Gallus gallus interphotoreceptor matrix proteoglycan 2 (IMPG2), mRNA [NM_001044639]	ENSGALT00000080998	interphotoreceptor matrix proteoglycan 2
A_87_P059126	SDK1	Gallus gallus sidekick cell adhesion molecule 1 (SDK1), mRNA [NM_204105]	ENSGALT00000071612	sidekick cell adhesion molecule 1
A_87_P059131	MUSK	Gallus gallus muscle associated receptor tyrosine kinase (MUSK), mRNA [NM_204108]	ENSGALT00000053406	muscle associated receptor tyrosine kinase
A_87_P059146	TECTA	Gallus gallus tectorin alpha (TECTA), mRNA [NM_204873]	ENSGALT00000071431	tectorin alpha
A_87_P059186	PRSS3	Gallus gallus protease, serine 3 (PRSS3), mRNA [NM_205385]	ENSGALT00000066748	protease, serine 3
A_87_P059191	THY1	Gallus gallus Thy-1 cell surface antigen (THY1), mRNA [NM_204381]	ENSGALT00000040832	Thy-1 cell surface antigen
A_87_P059196	COLEC11	Gallus gallus collectin subfamily member 11 (COLEC11), mRNA [NM_001044665]	ENSGALT00000076452	collectin subfamily member 11
A_87_P059211	CD3E	Gallus gallus CD3e molecule (CD3E), mRNA [NM_206904]	ENSGALT00000011996	CD3e molecule
A_87_P059226	BDNF	Gallus gallus brain derived neurotrophic factor (BDNF), mRNA [NM_001031616]	ENSGALT00000083974	brain derived neurotrophic factor
A_87_P059246	IFNW1	Gallus gallus interferon omega 1 (IFNW1), mRNA [NM_001024836]	ENSGALT00000039477	interferon omega 1
A_87_P059251	CHRNA5	Gallus gallus cholinergic receptor nicotinic alpha 5 subunit (CHRNA5), mRNA [NM_204415]	ENSGALT00000004776	cholinergic receptor nicotinic alpha 5 subunit
A_87_P059261	TGFBR2	Gallus gallus transforming growth factor beta receptor 2 (TGFBR2), mRNA [NM_205428]	ENSGALT00000018657	transforming growth factor beta receptor 2
A_87_P059271	MATN1	Gallus gallus matrilin 1, cartilage matrix protein (MATN1), mRNA [NM_001030375]	ENSGALT00000078360	matrilin 1, cartilage matrix protein
A_87_P059276	FGF1	Gallus gallus fibroblast growth factor 1 (FGF1), mRNA [NM_205180]	ENSGALT00000077414	fibroblast growth factor 1
A_87_P059296	DCT	Gallus gallus dopachrome tautomerase (DCT), mRNA [NM_204935]	ENSGALT00000036519	dopachrome tautomerase
A_87_P059301	CHRNA7	Gallus gallus cholinergic receptor nicotinic alpha 7 subunit (CHRNA7), mRNA [NM_204181]	ENSGALT00000006519	cholinergic receptor nicotinic alpha 7 subunit
A_87_P059316	IHH	Gallus gallus indian hedgehog (IHH), mRNA [NM_204957]	ENSGALT00000018516	indian hedgehog
A_87_P059341	FZD7	Gallus gallus frizzled class receptor 7 (FZD7), mRNA [NM_204221]		frizzled class receptor 7
A_87_P059346	NTRK2	Gallus gallus neurotrophic receptor tyrosine kinase 2 (NTRK2), mRNA [NM_205231]	ENSGALT00000020568	neurotrophic receptor tyrosine kinase 2
A_87_P059361	GABRE	Gallus gallus gamma-aminobutyric acid (GABA) A receptor, epsilon (GABRE), mRNA [NM_205245]	ENSGALT00000011777	gamma-aminobutyric acid (GABA) A receptor, epsilon
A_87_P059381	SEMA3E	Gallus gallus semaphorin 3E (SEMA3E), mRNA [NM_204242]		semaphorin 3E
A_87_P059386	SEMA3C	Gallus gallus semaphorin 3C (SEMA3C), mRNA [NM_204243]	ENSGALT00000061136	semaphorin 3C
A_87_P059391	PDGFRA	Gallus gallus platelet-derived growth factor receptor, alpha polypeptide (PDGFRA), mRNA [NM_204749]	ENSGALT00000009189	platelet-derived growth factor receptor, alpha polypeptide
A_87_P059526	SHH	Gallus gallus sonic hedgehog (SHH), mRNA [NM_204821]	ENSGALT00000010306	sonic hedgehog
A_87_P059541	SLC24A1	Gallus gallus solute carrier family 24 member 1 (SLC24A1), mRNA [NM_001001773]	ENSGALT00000012116	solute carrier family 24 member 1
A_87_P059561	SSPO	Gallus gallus SCO-spondin (SSPO), mRNA [NM_001006351]	ENSGALT00000058788	SCO-spondin
A_87_P059581	POMGNT2	Gallus gallus protein O-linked mannose N-acetylglucosaminyltransferase 2 (beta 1,4-) (POMGNT2), mRNA [NM_001012294]	ENSGALT00000018781	protein O-linked mannose N-acetylglucosaminyltransferase 2 (beta 1,4-)
A_87_P059606	CHRNA10	Gallus gallus cholinergic receptor, nicotinic, alpha 10 (neuronal) (CHRNA10), mRNA [NM_001101036]	ENSGALT00000022103	cholinergic receptor, nicotinic, alpha 10 (neuronal)
A_87_P059611	NOG	Gallus gallus noggin (NOG), mRNA [NM_204123]	ENSGALT00000004916	noggin
A_87_P059616	PRSS2	Gallus gallus protease, serine 2 (PRSS2), mRNA [NM_205384]		protease, serine 2
A_87_P059636	ACHE	Gallus gallus acetylcholinesterase (ACHE), mRNA [NM_205418]		acetylcholinesterase (Cartwright blood group)
A_87_P059656	IFNA3	Gallus gallus interferon (IFNA3), mRNA [NM_205427]	ENSGALT00000019338	interferon
A_87_P059731	FLT1	Gallus gallus fms related tyrosine kinase 1 (FLT1), mRNA [NM_204252]	ENSGALT00000027608	fms related tyrosine kinase 1
A_87_P059746	VSIG1	Gallus gallus V-set and immunoglobulin domain containing 1 (VSIG1), mRNA [NM_001001745]	ENSGALT00000013495	V-set and immunoglobulin domain containing 1
A_87_P059773	CHRNA2	Gallus gallus cholinergic receptor nicotinic alpha 2 subunit (CHRNA2), mRNA [NM_204815]	ENSGALT00000026738	cholinergic receptor nicotinic alpha 2 subunit
A_87_P059791	PTHLH	Gallus gallus parathyroid hormone-like hormone (PTHLH), transcript variant 2, mRNA [NM_205338]	ENSGALT00000079807	parathyroid hormone like hormone
A_87_P060616	ASIC1	acid sensing ion channel subunit 1 [Source:NCBI gene;Acc:426883] [ENSGALT00000051478]	ENSGALT00000051478	acid sensing ion channel subunit 1
A_87_P060621	ASIC1	Gallus gallus acid sensing ion channel subunit 1 (ASIC1), mRNA [NM_001040467]	ENSGALT00000055224	acid sensing ion channel subunit 1
A_87_P061236	PRNP	Gallus gallus prion protein (PRNP), mRNA [NM_205465]	ENSGALT00000000277	prion protein
A_87_P061306	GFRA2	Gallus gallus GDNF family receptor alpha 2 (GFRA2), mRNA [NM_205101]	ENSGALT00000051164	GDNF family receptor alpha 2
A_87_P061671	RAX2	Gallus gallus retina and anterior neural fold homeobox 2 (RAX2), mRNA [NM_204104]	ENSGALT00000032299	retina and anterior neural fold homeobox 2
A_87_P061906	PALM	Gallus gallus paralemmin (PALM), mRNA [NM_001167690]	ENSGALT00000002862	paralemmin
A_87_P062731	GH	Gallus gallus growth hormone (GH), mRNA [NM_204359]	ENSGALT00000050805	growth hormone
A_87_P063486	NFASC	Gallus gallus neurofascin (NFASC), transcript variant 6, mRNA [NM_001160322]	ENSGALT00000050508	neurofascin
A_87_P063491	NFASC	Gallus gallus neurofascin (NFASC), transcript variant 4, mRNA [NM_001160320]	ENSGALT00000050508	neurofascin
A_87_P063686	GUCA1A	Gallus gallus guanylate cyclase activator 1A (GUCA1A), mRNA [NM_204320]	ENSGALT00000002179	guanylate cyclase activator 1A
A_87_P063871	OPN1MSW	Gallus gallus opsin, green sensitive (rhodopsin-like) (OPN1MSW), mRNA [NM_205490]	ENSGALT00000069490	opsin, green sensitive (rhodopsin-like)
A_87_P064091	EYA3	Gallus gallus EYA transcriptional coactivator and phosphatase 3 (EYA3), mRNA [NM_001305166]	ENSGALT00000001127	EYA transcriptional coactivator and phosphatase 3
A_87_P064531	LCK	LCK proto-oncogene, Src family tyrosine kinase [Source:HGNC Symbol;Acc:HGNC:6524] [ENSGALT00000000635]	ENSGALT00000000635	LCK proto-oncogene, Src family tyrosine kinase
A_87_P065556	AGRN	Gallus gallus agrin (AGRN), mRNA [NM_205527]	ENSGALT00000049138	agrin
A_87_P066841	NOS2	Gallus gallus nitric oxide synthase 2 (NOS2), mRNA [NM_204961]	ENSGALT00000072462	nitric oxide synthase 2
A_87_P067031	NDEL1	Gallus gallus nudE neurodevelopment protein 1-like 1 (NDEL1), mRNA [NM_001030696]	ENSGALT00000034920	nudE neurodevelopment protein 1-like 1
A_87_P068831	LMX1B	Gallus gallus LIM homeobox transcription factor 1 beta (LMX1B), mRNA [NM_205358]	ENSGALT00000078478	LIM homeobox transcription factor 1 beta
A_87_P069441	CRYBB2	Gallus gallus crystallin beta B2 (CRYBB2), mRNA [NM_205175]	ENSGALT00000078765	crystallin beta B2
A_87_P070001	TBX5	Gallus gallus T-box 5 (TBX5), mRNA [NM_204173]	ENSGALT00000089531	T-box 5
A_87_P070241	SRC	SRC proto-oncogene, non-receptor tyrosine kinase [Source:NCBI gene;Acc:396442] [ENSGALT00000084821]	ENSGALT00000084821	SRC proto-oncogene, non-receptor tyrosine kinase
A_87_P070246	SRC	Gallus gallus SRC proto-oncogene, non-receptor tyrosine kinase (SRC), mRNA [NM_205457]	ENSGALT00000006127	SRC proto-oncogene, non-receptor tyrosine kinase
A_87_P070256	SRC	Rep: Tyrosine-protein kinase transforming protein Src - Avian sarcoma virus (strain PR2257), complete [TC376171]		SRC proto-oncogene, non-receptor tyrosine kinase
A_87_P070701	BPIFB2	Gallus gallus BPI fold containing family B member 2 (BPIFB2), mRNA [NM_205026]	ENSGALT00000039253	BPI fold containing family B member 2
A_87_P071746	MYH11	Gallus gallus myosin, heavy chain 11, smooth muscle (MYH11), mRNA [NM_205274]	ENSGALT00000075714	myosin, heavy chain 11, smooth muscle
A_87_P071976	AXIN1	Gallus gallus axin 1 (AXIN1), mRNA [NM_204944]	ENSGALT00000066388	axin 1
A_87_P072636	TENM2	Gallus gallus teneurin transmembrane protein 2 (TENM2), transcript variant 1, mRNA [NM_204097]	ENSGALT00000029075	teneurin transmembrane protein 2
A_87_P073061	CDX1	Gallus gallus caudal type homeobox 1 (CDX1), mRNA [NM_204676]	ENSGALT00000009108	caudal type homeobox 1
A_87_P073066	CDX1	Gallus gallus caudal type homeobox 1 (CDX1), mRNA [NM_204676]	ENSGALT00000009108	caudal type homeobox 1
A_87_P073266	PDLIM4	Gallus gallus PDZ and LIM domain 4 (PDLIM4), mRNA [NM_204839]	ENSGALT00000081675	PDZ and LIM domain 4
A_87_P073411	EGR1	Gallus gallus early growth response 1 (EGR1), mRNA [NM_204136]	ENSGALT00000065042	early growth response 1
A_87_P073826	CACNA1D	Gallus gallus calcium voltage-gated channel subunit alpha1 D (CACNA1D), mRNA [NM_205034]	ENSGALT00000036264	calcium voltage-gated channel subunit alpha1 D
A_87_P073861	HESX1	Gallus gallus HESX homeobox 1 (HESX1), mRNA [NM_205012]	ENSGALT00000088215	HESX homeobox 1
A_87_P075566	RBPMS2	Gallus gallus RNA binding protein, mRNA processing factor 2 (RBPMS2), mRNA [NM_204869]	ENSGALT00000073660	RNA binding protein, mRNA processing factor 2
A_87_P076021	TCF12	Gallus gallus transcription factor 12 (TCF12), mRNA [NM_205375]	ENSGALT00000083293	transcription factor 12
A_87_P076386	ACAN	Gallus gallus aggrecan (ACAN), mRNA [NM_204955]	ENSGALT00000010881	aggrecan
A_87_P077391	ZIC1	Gallus gallus Zic family member 1 (ZIC1), mRNA [NM_204254]	ENSGALT00000011013	Zic family member 1
A_87_P077746	SOX2	Gallus gallus SRY-box 2 (SOX2), mRNA [NM_205188]	ENSGALT00000068561	SRY-box 2
A_87_P078071	KCNAB3	Gallus gallus potassium voltage-gated channel subfamily A regulatory beta subunit 3 (KCNAB3), mRNA [NM_204906]	ENSGALT00000085000	potassium voltage-gated channel subfamily A regulatory beta subunit 3
A_87_P079786	RPE65	Gallus gallus RPE65, retinoid isomerohydrolase (RPE65), mRNA [NM_204884]	ENSGALT00000018373	RPE65, retinoid isomerohydrolase
A_87_P080016	PCDH15	protocadherin related 15 [Source:NCBI gene;Acc:423644] [ENSGALT00000044134]	ENSGALT00000044134	protocadherin related 15
A_87_P080021	PCDH15	Gallus gallus protocadherin related 15 (PCDH15), mRNA [NM_001044654]	ENSGALT00000004324	protocadherin related 15
A_87_P080426	VCL	Gallus gallus vinculin (VCL), mRNA [NM_205441]	ENSGALT00000061988	vinculin
A_87_P080821	HHEX	Gallus gallus hematopoietically expressed homeobox (HHEX), mRNA [NM_205252]	ENSGALT00000046534	hematopoietically expressed homeobox
A_87_P080971	LDB1	Gallus gallus LIM domain binding 1 (LDB1), mRNA [NM_205070]	ENSGALT00000060112	LIM domain binding 1
A_87_P081841	HDAC4	Gallus gallus histone deacetylase 4 (HDAC4), mRNA [NM_204313]	ENSGALT00000069311	histone deacetylase 4
A_87_P082311	HOXD13	Gallus gallus homeobox D13 (HOXD13), mRNA [NM_205434]	ENSGALT00000078912	homeobox D13
A_87_P082326	CHRNA1	PREDICTED: Gallus gallus cholinergic receptor nicotinic alpha 1 subunit (CHRNA1), transcript variant X1, mRNA [XM_025152132]		cholinergic receptor nicotinic alpha 1 subunit
A_87_P082331	CHRNA1	cholinergic receptor nicotinic alpha 1 subunit [Source:NCBI gene;Acc:395608] [ENSGALT00000055980]	ENSGALT00000055980	cholinergic receptor nicotinic alpha 1 subunit
A_87_P082856	GLI2	Gallus gallus GLI family zinc finger 2 (GLI2), transcript variant 1, mRNA [NM_001271901]	ENSGALT00000063126	GLI family zinc finger 2
A_87_P083573	OR1052	Gallus gallus olfactory receptor 1052 (OR1052), mRNA [NM_001305217]	ENSGALT00000007054	olfactory receptor 1052
A_87_P083576	OR1052	Gallus gallus olfactory receptor 1052 (OR1052), mRNA [NM_001305217]	ENSGALT00000007054	olfactory receptor 1052
A_87_P083746	PAX6	Gallus gallus paired box 6 (PAX6), mRNA [NM_205066]	ENSGALT00000019805	paired box 6
A_87_P084041	IGF2	Gallus gallus insulin like growth factor 2 (IGF2), mRNA [NM_001030342]	ENSGALT00000053800	insulin like growth factor 2
A_87_P084591	MYBPC3	Gallus gallus myosin binding protein C, cardiac (MYBPC3), mRNA [NM_205116]	ENSGALT00000032650	myosin binding protein C, cardiac
A_87_P084981	ACTN1	Gallus gallus actinin, alpha 1 (ACTN1), mRNA [NM_204127]	ENSGALT00000064515	actinin, alpha 1
A_87_P085446	NRXN3	neurexin 3 [Source:NCBI gene;Acc:423385] [ENSGALT00000017123]	ENSGALT00000017123	neurexin 3
A_87_P085451	NRXN3	Gallus gallus neurexin 3 (NRXN3), transcript variant 3, mRNA [NM_001271925]	ENSGALT00000059499	neurexin 3
A_87_P086006	SIX6	Gallus gallus SIX homeobox 6 (SIX6), mRNA [NM_204994]	ENSGALT00000037367	SIX homeobox 6
A_87_P087186	MYH11	Gallus gallus myosin, heavy chain 11, smooth muscle (MYH11), mRNA [NM_205274]	ENSGALT00000075714	myosin, heavy chain 11, smooth muscle
A_87_P087653	FOXD3	Gallus gallus forkhead box D3 (FOXD3), mRNA [NM_204951]	ENSGALT00000079896	forkhead box D3
A_87_P087981	CNTF	Gallus gallus ciliary neurotrophic factor (CNTF), mRNA [NM_205492]	ENSGALT00000043216	ciliary neurotrophic factor
A_87_P091166	PRSS3	Gallus gallus protease, serine 3 (PRSS3), mRNA [NM_205385]	ENSGALT00000078944	protease, serine 3
A_87_P091326	HOXB4	Gallus gallus homeobox B4 (HOXB4), mRNA [NM_205293]	ENSGALT00000000373	homeobox B4
A_87_P091555	IFNA3	Gallus gallus interferon (IFNA3), mRNA [NM_205427]	ENSGALT00000019338	interferon
A_87_P092401	JAK2	Gallus gallus Janus kinase 2 (JAK2), mRNA [NM_001030538]	ENSGALT00000024235	Janus kinase 2
A_87_P092761	SEMA4D	PREDICTED: Gallus gallus semaphorin 4D (SEMA4D), transcript variant X8, mRNA [XM_015280266]		semaphorin 4D
A_87_P092766	SEMA4D	Gallus gallus semaphorin 4D (SEMA4D), mRNA [NM_001293102]	ENSGALT00000037939	semaphorin 4D
A_87_P092781	SYK	Gallus gallus spleen associated tyrosine kinase (SYK), mRNA [NM_001031430]	ENSGALT00000032807	spleen associated tyrosine kinase
A_87_P093016	CHRNB3	Gallus gallus cholinergic receptor nicotinic beta 3 subunit (CHRNB3), mRNA [NM_204812]	ENSGALT00000024820	cholinergic receptor nicotinic beta 3 subunit
A_87_P094306	SOX3	Gallus gallus SRY-box 3 (SOX3), mRNA [NM_204195]		SRY-box 3
A_87_P094441	CDX4	Gallus gallus caudal type homeobox 4 (CDX4), mRNA [NM_204614]	ENSGALT00000012401	caudal type homeobox 4
A_87_P094711	FGA	Gallus gallus fibrinogen alpha chain (FGA), transcript variant 2, mRNA [NM_205356]	ENSGALT00000015077	fibrinogen alpha chain
A_87_P096446	TAPT1	Gallus gallus transmembrane anterior posterior transformation 1 (TAPT1), mRNA [NM_001031161]	ENSGALT00000085300	transmembrane anterior posterior transformation 1
A_87_P096836	CTNNA2	Gallus gallus catenin alpha 2 (CTNNA2), mRNA [NM_205136]	ENSGALT00000037119	catenin alpha 2
A_87_P097166	SRF	Gallus gallus serum response factor (SRF), mRNA [NM_001252141]	ENSGALT00000056794	serum response factor
A_87_P097411	SNAP25	synaptosome associated protein 25 [Source:NCBI gene;Acc:396444] [ENSGALT00000014652]	ENSGALT00000014652	synaptosome associated protein 25
A_87_P097516	VSX1	Gallus gallus visual system homeobox 1 (VSX1), mRNA [NM_204769]	ENSGALT00000083061	visual system homeobox 1
A_87_P097633	MIXL1	Gallus gallus Mix paired-like homeobox (MIXL1), mRNA [NM_204990]	ENSGALT00000059394	Mix paired-like homeobox
A_87_P097796	PROX1	Gallus gallus prospero homeobox 1 (PROX1), mRNA [NM_001005616]	ENSGALT00000051869	prospero homeobox 1
A_87_P099476	NR2E1	Gallus gallus nuclear receptor subfamily 2 group E member 1 (NR2E1), mRNA [NM_205170]	ENSGALT00000037276	nuclear receptor subfamily 2 group E member 1
A_87_P099517	POPDC3	GB		popeye domain containing 3
A_87_P100386	ASXL2	Gallus gallus ASXL transcriptional regulator 2 (ASXL2), mRNA [NM_001031096]	ENSGALT00000026678	ASXL transcriptional regulator 2
A_87_P100486	FZD3	Gallus gallus frizzled class receptor 3 (FZD3), transcript variant 1, mRNA [NM_001271940]	ENSGALT00000070540	frizzled class receptor 3
A_87_P101006	XIRP1	Gallus gallus xin actin-binding repeat containing 1 (XIRP1), mRNA [NM_204348]	ENSGALT00000087273	xin actin binding repeat containing 1
A_87_P101836	HOXA2	Gallus gallus homeobox A2 (HOXA2), mRNA [NM_205150]	ENSGALT00000052233	homeobox A2
A_87_P101841	HOXA3	Gallus gallus homeobox A3 (HOXA3), mRNA [NM_001349760]	ENSGALT00000087829	homeobox A3
A_87_P101866	HOXA11	Gallus gallus homeobox A11 (HOXA11), mRNA [NM_204619]	ENSGALT00000078475	homeobox A11
A_87_P101871	HOXA13	Gallus gallus homeobox A13 (HOXA13), mRNA [NM_204139]	ENSGALT00000045192	homeobox A13
A_87_P102018	THRB	Gallus gallus thyroid hormone receptor beta (THRB), transcript variant 2, mRNA [NM_001252221]	ENSGALT00000018424	thyroid hormone receptor beta
A_87_P102021	RARB			retinoic acid receptor beta
A_87_P103773	FAM65B	Gallus gallus family with sequence similarity 65, member B (FAM65B), mRNA [NM_001012865]	ENSGALT00000022165	family with sequence similarity 65, member B
A_87_P103863	CDH7	cadherin 7 [Source:NCBI gene;Acc:374007] [ENSGALT00000022382]	ENSGALT00000022382	cadherin 7
A_87_P104063	ADCYAP1	Gallus gallus adenylate cyclase activating polypeptide 1 (ADCYAP1), mRNA [NM_001001291]	ENSGALT00000071716	adenylate cyclase activating polypeptide 1
A_87_P104458	CHD7	Gallus gallus chromodomain helicase DNA binding protein 7 (CHD7), mRNA [NM_001077586]	ENSGALT00000047494	chromodomain helicase DNA binding protein 7
A_87_P105013	FZD6	Gallus gallus frizzled class receptor 6 (FZD6), mRNA [NM_001271931]		frizzled class receptor 6
A_87_P105023	FZD6	Gallus gallus frizzled class receptor 6 (FZD6), mRNA [NM_001271931]	ENSGALT00000056190	frizzled class receptor 6
A_87_P105158	COL14A1	Gallus gallus collagen type XIV alpha 1 chain (COL14A1), mRNA [NM_205334]	ENSGALT00000053447	collagen type XIV alpha 1 chain
A_87_P105183	HAS2	Gallus gallus hyaluronan synthase 2 (HAS2), mRNA [NM_204806]	ENSGALT00000074165	hyaluronan synthase 2
A_87_P105328	PTK2	Gallus gallus protein tyrosine kinase 2 (PTK2), mRNA [NM_205435]	ENSGALT00000072414	protein tyrosine kinase 2
A_87_P105493	SMO	smoothened, frizzled class receptor [Source:HGNC Symbol;Acc:HGNC:11119] [ENSGALT00000068986]	ENSGALT00000068986	smoothened, frizzled class receptor
A_87_P105783	PCLO	Rep: Protein piccolo - Gallus gallus (Chicken), complete [TC384088]		piccolo presynaptic cytomatrix protein
A_87_P105853	RELN	Gallus gallus reelin (RELN), mRNA [NM_001305123]	ENSGALT00000013344	reelin
A_87_P106133	LMOD2	Gallus gallus leiomodin 2 (LMOD2), mRNA [NM_001199715]	ENSGALT00000014313	leiomodin 2
A_87_P106583	SYT1	Gallus gallus synaptotagmin 1 (SYT1), mRNA [NM_205171]	ENSGALT00000059750	synaptotagmin 1
A_87_P106618	MYF6	Gallus gallus myogenic factor 6 (MYF6), mRNA [NM_001030746]	ENSGALT00000030660	myogenic factor 6
A_87_P106623	MYF5	Gallus gallus myogenic factor 5 (MYF5), mRNA [NM_001030363]	ENSGALT00000044184	myogenic factor 5
A_87_P106668	NTS	Gallus gallus neurotensin (NTS), mRNA [NM_001277360]	ENSGALT00000043317	neurotensin
A_87_P108418	SCNN1A	GB		sodium channel epithelial 1 alpha subunit
A_87_P108508	TAS2R40	taste 2 receptor member 40 [Source:NCBI gene;Acc:101749182] [ENSGALT00000081605]	ENSGALT00000081605	taste 2 receptor member 40
A_87_P108538	PRSS2	Gallus gallus protease, serine 2 (PRSS2), mRNA [NM_205384]	ENSGALT00000047617	protease, serine 2
A_87_P108549	PRSS3	Gallus gallus protease, serine 3 (PRSS3), mRNA [NM_205385]	ENSGALT00000016632	protease, serine 3
A_87_P108553	PRSS3	Gallus gallus protease, serine 3 (PRSS3), mRNA [NM_205385]	ENSGALT00000071873	protease, serine 3
A_87_P108558	PRSS3	Gallus gallus protease, serine 3 (PRSS3), mRNA [NM_205385]	ENSGALT00000071850	protease, serine 3
A_87_P108978	MYH15	Gallus gallus myosin, heavy chain 15 (MYH15), mRNA [NM_204766]	ENSGALT00000036887	myosin, heavy chain 15
A_87_P108983	MYH15	Gallus gallus myosin, heavy chain 15 (MYH15), mRNA [NM_204766]	ENSGALT00000058584	myosin, heavy chain 15
A_87_P109583	DSCAM	DS cell adhesion molecule [Source:HGNC Symbol;Acc:HGNC:3039] [ENSGALT00000025993]	ENSGALT00000025993	DS cell adhesion molecule
A_87_P109668	CRYAA	Gallus gallus crystallin alpha A (CRYAA), mRNA [NM_001030797]	ENSGALT00000036695	crystallin alpha A
A_87_P110968	RB1	Gallus gallus retinoblastoma 1 (RB1), mRNA [NM_204419]	ENSGALT00000085752	retinoblastoma 1
A_87_P112013	CHRNA10	Gallus gallus cholinergic receptor, nicotinic, alpha 10 (neuronal) (CHRNA10), mRNA [NM_001101036]	ENSGALT00000022103	cholinergic receptor, nicotinic, alpha 10 (neuronal)
A_87_P112028	GDPD5	Gallus gallus glycerophosphodiester phosphodiesterase domain containing 5 (GDPD5), mRNA [NM_001305150]	ENSGALT00000051976	glycerophosphodiester phosphodiesterase domain containing 5
A_87_P112218	FZD6	Gallus gallus frizzled class receptor 6 (FZD6), mRNA [NM_001271931]	ENSGALT00000056190	frizzled class receptor 6
A_87_P113073	BLM	Gallus gallus Bloom syndrome RecQ like helicase (BLM), mRNA [NM_001007087]	ENSGALT00000013437	Bloom syndrome RecQ like helicase
A_87_P113258	BCL6	Gallus gallus B-cell CLL/lymphoma 6 (BCL6), mRNA [NM_001012930]	ENSGALT00000011898	B-cell CLL/lymphoma 6
A_87_P113563	STAT3			signal transducer and activator of transcription 3
A_87_P113743	EPHB2	Gallus gallus EPH receptor B2 (EPHB2), mRNA [NM_206951]	ENSGALT00000007553	EPH receptor B2
A_87_P114098	CBLL1	Gallus gallus Cbl proto-oncogene like 1 (CBLL1), mRNA [NM_001007848]	ENSGALT00000060943	Cbl proto-oncogene like 1
A_87_P114158	HOXB6	Rep: Isoform 2 of P17509 - Homo sapiens (Human), partial (73%) [TC418081]		homeobox B6
A_87_P114668	FZD6	Gallus gallus frizzled class receptor 6 (FZD6), mRNA [NM_001271931]	ENSGALT00000056190	frizzled class receptor 6
A_87_P114808	BMP4	Gallus gallus bone morphogenetic protein 4 (BMP4), mRNA [NM_205237]	ENSGALT00000090266	bone morphogenetic protein 4
A_87_P114983	XIRP1	Gallus gallus xin actin-binding repeat containing 1 (XIRP1), mRNA [NM_204348]	ENSGALT00000087273	xin actin binding repeat containing 1
A_87_P115493	SERPINB10B	Gallus gallus serpin peptidase inhibitor, clade B (ovalbumin), member 10 B (SERPINB10B), mRNA [NM_204897]	ENSGALT00000020990	serpin peptidase inhibitor, clade B (ovalbumin), member 10 B
A_87_P115528	ADCYAP1	Gallus gallus adenylate cyclase activating polypeptide 1 (ADCYAP1), mRNA [NM_001001291]	ENSGALT00000023977	adenylate cyclase activating polypeptide 1
A_87_P115773	PCM1	Gallus gallus pericentriolar material 1 (PCM1), mRNA [NM_204531]	ENSGALT00000022129	pericentriolar material 1
A_87_P115868	JAK2	Gallus gallus Janus kinase 2 (JAK2), mRNA [NM_001030538]	ENSGALT00000024235	Janus kinase 2
A_87_P117143	CDH13	Gallus gallus cadherin 13 (CDH13), mRNA [NM_001001760]	ENSGALT00000008808	cadherin 13
A_87_P117148	SGK1	Gallus gallus serum/glucocorticoid regulated kinase 1 (SGK1), mRNA [NM_204476]	ENSGALT00000031766	serum/glucocorticoid regulated kinase 1
A_87_P117178	FGA	Gallus gallus fibrinogen alpha chain (FGA), transcript variant 2, mRNA [NM_205356]	ENSGALT00000015077	fibrinogen alpha chain
A_87_P118043	MYLK			myosin light chain kinase
A_87_P118378	PER2	Gallus gallus period circadian regulator 2 (PER2), mRNA [NM_204262]	ENSGALT00000054764	period circadian regulator 2
A_87_P118493	FZD6			frizzled class receptor 6
A_87_P118573	PCLO			piccolo presynaptic cytomatrix protein
A_87_P118938	PTGS2			prostaglandin-endoperoxide synthase 2
A_87_P119338	ODF2	Gallus gallus outer dense fiber of sperm tails 2 (ODF2), mRNA [NM_001012799]	ENSGALT00000007603	outer dense fiber of sperm tails 2
A_87_P119518	EPHA3	Rep: Ephrin type-A receptor 3 precursor - Gallus gallus (Chicken), partial (17%) [TC404182]		EPH receptor A3
A_87_P120128	COL6A3	Gallus gallus collagen type VI alpha 3 chain (COL6A3), mRNA [NM_205534]	ENSGALT00000081021	collagen type VI alpha 3 chain
A_87_P120213	BPIFB2	Gallus gallus BPI fold containing family B member 2 (BPIFB2), mRNA [NM_205026]	ENSGALT00000070956	BPI fold containing family B member 2
A_87_P120248	PITX1			paired like homeodomain 1
A_87_P121463	CTTN	Rep: Src substrate protein p85 - Gallus gallus (Chicken), partial (17%) [TC395762]		cortactin
A_87_P122383	CACNA1D	Gallus gallus calcium voltage-gated channel subunit alpha1 D (CACNA1D), mRNA [NM_205034]	ENSGALT00000055249	calcium voltage-gated channel subunit alpha1 D
A_87_P122388	FLRT3	fibronectin leucine rich transmembrane protein 3 [Source:HGNC Symbol;Acc:HGNC:3762] [ENSGALT00000014184]	ENSGALT00000014184	fibronectin leucine rich transmembrane protein 3
A_87_P122423	EPHA5	Gallus gallus EPH receptor A5 (EPHA5), mRNA [NM_205105]		EPH receptor A5
A_87_P122773	PROX1	Gallus gallus prospero homeobox 1 (PROX1), mRNA [NM_001005616]	ENSGALT00000067117	prospero homeobox 1
A_87_P122833	TGFBR2			transforming growth factor beta receptor 2
A_87_P122868	MYBPC3			myosin binding protein C, cardiac
A_87_P123143	NRXN1	Gallus gallus neurexin 1 (NRXN1), transcript variant 1, mRNA [NM_001198975]	ENSGALT00000067434	neurexin 1
A_87_P123238	BRIP1	Gallus gallus BRCA1 interacting protein C-terminal helicase 1 (BRIP1), mRNA [NM_001033058]	ENSGALT00000039225	BRCA1 interacting protein C-terminal helicase 1
A_87_P123513	NDEL1	Gallus gallus nudE neurodevelopment protein 1-like 1 (NDEL1), mRNA [NM_001030696]	ENSGALT00000001753	nudE neurodevelopment protein 1-like 1
A_87_P124393	HOXA3			homeobox A3
A_87_P125028	SYT1	Gallus gallus synaptotagmin 1 (SYT1), mRNA [NM_205171]	ENSGALT00000059750	synaptotagmin 1
A_87_P125728	SDK2	Gallus gallus sidekick cell adhesion molecule 2 (SDK2), mRNA [NM_204538]	ENSGALT00000066540	sidekick cell adhesion molecule 2
A_87_P126358	GPR89B	Gallus gallus G protein-coupled receptor 89B (GPR89B), mRNA [NM_001030791]	ENSGALT00000024984	G protein-coupled receptor 89B
A_87_P126473	HAS2	Gallus gallus hyaluronan synthase 2 (HAS2), mRNA [NM_204806]	ENSGALT00000089991	hyaluronan synthase 2
A_87_P126653	TPM1	tropomyosin 1 (alpha) [Source:NCBI gene;Acc:396366] [ENSGALT00000006394]	ENSGALT00000006394	tropomyosin 1 (alpha)
A_87_P126743	KERA	Gallus gallus keratocan (KERA), mRNA [NM_204176]	ENSGALT00000085113	keratocan
A_87_P126883	DHX30	Rep: DEAH (Asp-Glu-Ala-His) box polypeptide 36 - Rattus norvegicus, partial (5%) [TC424916]		DExH-box helicase 30
A_87_P127073	APCDD1	Gallus gallus APC down-regulated 1 (APCDD1), mRNA [NM_001012941]	ENSGALT00000001315	APC down-regulated 1
A_87_P127328	SYT1	Gallus gallus synaptotagmin 1 (SYT1), mRNA [NM_205171]	ENSGALT00000059750	synaptotagmin 1
A_87_P128358	TLX1	spleen_EST04358 Spleen cDNA Library Gallus gallus cDNA 3', mRNA sequence [CO768632]		T cell leukemia homeobox 1
A_87_P128443	JMJD6	Gallus gallus jumonji domain containing 6 (JMJD6), mRNA [NM_001030703]	ENSGALT00000002784	jumonji domain containing 6
A_87_P128693	FGF1	Gallus gallus fibroblast growth factor 1 (FGF1), mRNA [NM_205180]	ENSGALT00000077414	fibroblast growth factor 1
A_87_P129003	IL8L2	Gallus gallus interleukin 8-like 2 (IL8L2), mRNA [NM_205498]	ENSGALT00000074113	interleukin 8-like 2
A_87_P129078	FLT1	Gallus gallus fms related tyrosine kinase 1 (FLT1), mRNA [NM_204252]	ENSGALT00000027608	fms related tyrosine kinase 1
A_87_P129293	ACHE	GB		acetylcholinesterase (Cartwright blood group)
A_87_P129463	PTH	Gallus gallus parathyroid hormone (PTH), mRNA [NM_205452]	ENSGALT00000061928	parathyroid hormone
A_87_P129543	OR8U1	Gallus gallus olfactory receptor, family 8, subfamily U, member 1 (OR8U1), mRNA [NM_001031176]	ENSGALT00000007050	olfactory receptor, family 8, subfamily U, member 1
A_87_P130088	FZD7	Gallus gallus frizzled class receptor 7 (FZD7), mRNA [NM_204221]	ENSGALT00000048401	frizzled class receptor 7
A_87_P130128	NRG1	GB		neuregulin 1
A_87_P130148	TBX3	Gallus gallus T-box 3 (TBX3), mRNA [NM_001270878]	ENSGALT00000090311	T-box 3
A_87_P130343	NPAS2	Gallus gallus neuronal PAS domain protein 2 (NPAS2), mRNA [NM_001030542]	ENSGALT00000066852	neuronal PAS domain protein 2
A_87_P130468	ACTN1	Gallus gallus actinin, alpha 1 (ACTN1), mRNA [NM_204127]	ENSGALT00000057487	actinin, alpha 1
A_87_P130538	HMX1	Gallus gallus H6 family homeobox 1 (HMX1), mRNA [NM_205533]		H6 family homeobox 1
A_87_P130548	PTPRS	Gallus gallus protein tyrosine phosphatase, receptor type S (PTPRS), mRNA [NM_205407]		protein tyrosine phosphatase, receptor type S
A_87_P130568	PTPRS	GB		protein tyrosine phosphatase, receptor type S
A_87_P130573	PTPRS	604155390F1 CSEQCHN03 Gallus gallus cDNA clone ChEST1002d24 5', mRNA sequence [BU200194]		protein tyrosine phosphatase, receptor type S
A_87_P130713	NGF	Gallus gallus nerve growth factor (NGF), transcript variant 1, mRNA [NM_001293108]	ENSGALT00000055126	nerve growth factor
A_87_P130813	COL1A2	collagen type I alpha 2 chain [Source:NCBI gene;Acc:396243] [ENSGALT00000090082]	ENSGALT00000090082	collagen type I alpha 2 chain
A_87_P130843	SRC			SRC proto-oncogene, non-receptor tyrosine kinase
A_87_P130933	SRC	SRC proto-oncogene, non-receptor tyrosine kinase [Source:NCBI gene;Acc:396442] [ENSGALT00000088280]	ENSGALT00000088280	SRC proto-oncogene, non-receptor tyrosine kinase
A_87_P130938	SRC			SRC proto-oncogene, non-receptor tyrosine kinase
A_87_P130948	SRC	SRC proto-oncogene, non-receptor tyrosine kinase [Source:NCBI gene;Acc:396442] [ENSGALT00000087625]	ENSGALT00000087625	SRC proto-oncogene, non-receptor tyrosine kinase
A_87_P130953	SRC	SRC proto-oncogene, non-receptor tyrosine kinase [Source:NCBI gene;Acc:396442] [ENSGALT00000084821]	ENSGALT00000084821	SRC proto-oncogene, non-receptor tyrosine kinase
A_87_P130958	MYF6	Gallus gallus myogenic factor 6 (MYF6), mRNA [NM_001030746]	ENSGALT00000030660	myogenic factor 6
A_87_P131028	FGF3	GB		fibroblast growth factor 3
A_87_P131048	SEMA3E	Gallus gallus semaphorin 3E (SEMA3E), mRNA [NM_204242]	ENSGALT00000080606	semaphorin 3E
A_87_P131068	NOS2	Gallus gallus nitric oxide synthase 2 (NOS2), mRNA [NM_204961]	ENSGALT00000072462	nitric oxide synthase 2
A_87_P131448	PRKDC	Gallus gallus protein kinase, DNA-activated, catalytic polypeptide (PRKDC), mRNA [NM_204658]	ENSGALT00000065303	protein kinase, DNA-activated, catalytic polypeptide
A_87_P131648	NTRK2			neurotrophic receptor tyrosine kinase 2
A_87_P132383	TGFB1	GB		transforming growth factor beta 1
A_87_P132388	OLIG2	Gallus gallus oligodendrocyte transcription factor 2 (OLIG2), mRNA [NM_001031526]	ENSGALT00000049196	oligodendrocyte transcription factor 2
A_87_P132523	ACHE	Rep: Acetylcholinesterase - Gallus gallus (Chicken), complete [TC428241]		acetylcholinesterase (Cartwright blood group)
A_87_P132873	LPL	Gallus gallus lipoprotein lipase (LPL), mRNA [NM_205282]	ENSGALT00000037774	lipoprotein lipase
A_87_P133078	OLIG2	Gallus gallus oligodendrocyte transcription factor 2 (OLIG2), mRNA [NM_001031526]	ENSGALT00000049196	oligodendrocyte transcription factor 2
A_87_P133098	THY1	Gallus gallus Thy-1 cell surface antigen (THY1), mRNA [NM_204381]	ENSGALT00000040832	Thy-1 cell surface antigen
A_87_P133158	USP7	Gallus gallus ubiquitin specific peptidase 7 (USP7), transcript variant 2, mRNA [NM_001348012]		ubiquitin specific peptidase 7
A_87_P133238	SP8	Gallus gallus Sp8 transcription factor (SP8), mRNA [NM_001198666]	ENSGALT00000048259	Sp8 transcription factor
A_87_P133443	PTPRS	Gallus gallus protein tyrosine phosphatase, receptor type S (PTPRS), mRNA [NM_205407]	ENSGALT00000067459	protein tyrosine phosphatase, receptor type S
A_87_P133603	EPHB2	Gallus gallus EPH receptor B2 (EPHB2), mRNA [NM_206951]	ENSGALT00000007553	EPH receptor B2
A_87_P134303	HOXD10	homeobox D10 [Source:HGNC Symbol;Acc:HGNC:5133] [ENSGALT00000038688]	ENSGALT00000038688	homeobox D10
A_87_P134538	CER1	Gallus gallus cerberus 1, DAN family BMP antagonist (CER1), mRNA [NM_204823]	ENSGALT00000008725	cerberus 1, DAN family BMP antagonist
A_87_P134593	VSIG1	Gallus gallus V-set and immunoglobulin domain containing 1 (VSIG1), mRNA [NM_001001745]	ENSGALT00000013495	V-set and immunoglobulin domain containing 1
A_87_P134638	HPSE	Gallus gallus heparanase (HPSE), mRNA [NM_204167]	ENSGALT00000018267	heparanase
A_87_P137513	SPAST			spastin
A_87_P140193	CER1	Gallus gallus cerberus 1, DAN family BMP antagonist (CER1), mRNA [NM_204823]	ENSGALT00000008725	cerberus 1, DAN family BMP antagonist
A_87_P140383	SIX6	Gallus gallus SIX homeobox 6 (SIX6), mRNA [NM_204994]	ENSGALT00000046696	SIX homeobox 6
A_87_P141673	N4BP3	Gallus gallus NEDD4 binding protein 3 (N4BP3), mRNA [NM_001031607]	ENSGALT00000079483	NEDD4 binding protein 3
A_87_P142903	PLAG1	Gallus gallus PLAG1 zinc finger (PLAG1), mRNA [NM_001031577]	ENSGALT00000024852	PLAG1 zinc finger
A_87_P143173	VCAN	Gallus gallus versican (VCAN), mRNA [NM_204787]	ENSGALT00000025190	versican
A_87_P143378	HPSE	Gallus gallus heparanase (HPSE), mRNA [NM_204167]	ENSGALT00000018267	heparanase
A_87_P143413	EPHA5	Gallus gallus EPH receptor A5 (EPHA5), mRNA [NM_205105]	ENSGALT00000037814	EPH receptor A5
A_87_P143918	IRX4	Gallus gallus iroquois homeobox 4 (IRX4), mRNA [NM_001001744]	ENSGALT00000036981	iroquois homeobox 4
A_87_P143948	FZD6	Gallus gallus frizzled class receptor 6 (FZD6), mRNA [NM_001271931]	ENSGALT00000056190	frizzled class receptor 6
A_87_P144108	PTHLH	Gallus gallus parathyroid hormone-like hormone (PTHLH), transcript variant 1, mRNA [NM_001174106]	ENSGALT00000030034	parathyroid hormone like hormone
A_87_P144878	HDAC9	Gallus gallus histone deacetylase 9 (HDAC9), mRNA [NM_001030981]	ENSGALT00000059704	histone deacetylase 9
A_87_P145668	FGF3	603817204F1 CSEQCHN52 Gallus gallus cDNA clone ChEST813g1 5', mRNA sequence [BU267891]		fibroblast growth factor 3
A_87_P146173	LDB2	gPGC_EST10664 Embryonic gonadal PGC cDNA Library Gallus gallus cDNA 5', mRNA sequence [DR420822]		LIM domain binding 2
A_87_P146558	ACTA2	gPGC_EST04910 Embryonic gonadal PGC cDNA Library Gallus gallus cDNA 5', mRNA sequence [DR415068]		actin, alpha 2, smooth muscle, aorta
A_87_P146853	PALM	Gallus gallus paralemmin (PALM), mRNA [NM_001167690]	ENSGALT00000087515	paralemmin
A_87_P150403	RPL22	gPGC_EST08770 Embryonic gonadal PGC cDNA Library Gallus gallus cDNA 5', mRNA sequence [DR418928]		ribosomal protein L22
A_87_P152893	PLP1	BX277888 AGENAE Gallus gallus multi-tissues normalized library (gcag) Gallus gallus cDNA clone gcag0012.e.06 5prim, mRNA sequence [BX277888]		proteolipid protein 1
A_87_P169833	RPL10L2	gPGC_EST05400 Embryonic gonadal PGC cDNA Library Gallus gallus cDNA 5', mRNA sequence [DR415558]		60S ribosomal protein L10-like 2
A_87_P170478	TMEM173	Gallus gallus transmembrane protein 173 (TMEM173), mRNA [NM_001305152]	ENSGALT00000071854	transmembrane protein 173
A_87_P171153	NFASC	Gallus gallus neurofascin (NFASC), transcript variant 2, mRNA [NM_001004493]	ENSGALT00000046955	neurofascin
A_87_P173765	SFRP1	Gallus gallus secreted frizzled related protein 1 (SFRP1), mRNA [NM_204553]	ENSGALT00000081645	secreted frizzled related protein 1
A_87_P173938	DSCAML1	DS cell adhesion molecule like 1 [Source:HGNC Symbol;Acc:HGNC:14656] [ENSGALT00000011835]	ENSGALT00000011835	DS cell adhesion molecule like 1
A_87_P188603	MYH15	Gallus gallus myosin, heavy chain 15 (MYH15), mRNA [NM_204766]	ENSGALT00000058584	myosin, heavy chain 15
A_87_P189663	MYH11	Gallus gallus myosin, heavy chain 11, smooth muscle (MYH11), mRNA [NM_205274]	ENSGALT00000010534	myosin, heavy chain 11, smooth muscle
A_87_P191698	COL14A1	Gallus gallus collagen type XIV alpha 1 chain (COL14A1), mRNA [NM_205334]	ENSGALT00000053447	collagen type XIV alpha 1 chain
A_87_P192233	VCL	Gallus gallus vinculin (VCL), mRNA [NM_205441]	ENSGALT00000008145	vinculin
A_87_P192283	ANKRD1	Gallus gallus ankyrin repeat domain 1 (ANKRD1), mRNA [NM_204405]	ENSGALT00000010491	ankyrin repeat domain 1
A_87_P192653	BCL6	Gallus gallus B-cell CLL/lymphoma 6 (BCL6), mRNA [NM_001012930]	ENSGALT00000011898	B-cell CLL/lymphoma 6
A_87_P193153	VSX1	Gallus gallus visual system homeobox 1 (VSX1), mRNA [NM_204769]	ENSGALT00000083061	visual system homeobox 1
A_87_P193328	WNT8A	Gallus gallus Wnt family member 8A (WNT8A), mRNA [NM_205531]	ENSGALT00000056643	Wnt family member 8A
A_87_P193603	LMX1B	Gallus gallus LIM homeobox transcription factor 1 beta (LMX1B), mRNA [NM_205358]	ENSGALT00000078478	LIM homeobox transcription factor 1 beta
A_87_P193843	C1GALT1	Gallus gallus core 1 synthase, glycoprotein-N-acetylgalactosamine 3-beta-galactosyltransferase 1 (C1GALT1), mRNA [NM_001012557]	ENSGALT00000015869	core 1 synthase, glycoprotein-N-acetylgalactosamine 3-beta-galactosyltransferase 1
A_87_P193898	TNNT2	Gallus gallus troponin T2, cardiac type (TNNT2), mRNA [NM_205449]	ENSGALT00000000401	troponin T2, cardiac type
A_87_P194033	MYOG	Gallus gallus myogenin (MYOG), mRNA [NM_204184]	ENSGALT00000040709	myogenin
A_87_P194048	RGS9BP	Gallus gallus regulator of G protein signaling 9 binding protein (RGS9BP), mRNA [NM_204505]	ENSGALT00000007450	regulator of G protein signaling 9 binding protein
A_87_P194448	CD40LG	Rep: CD40 ligand (CD40-L) (Tumor necrosis factor ligand superfamily member 5) (CD154 antigen) [Contains: CD40 ligand, membrane form; CD40 ligand, soluble form] - Gallus gallus (Chicken), partial (45%) [TC395819]		CD40 ligand
A_87_P194458	RAF1	Gallus gallus Raf-1 proto-oncogene, serine/threonine kinase (RAF1), mRNA [NM_205307]	ENSGALT00000049372	Raf-1 proto-oncogene, serine/threonine kinase
A_87_P195403	SNAP25	Gallus gallus synaptosome associated protein 25 (SNAP25), mRNA [NM_205458]	ENSGALT00000014652	synaptosome associated protein 25
A_87_P197033	PER2	Gallus gallus period circadian regulator 2 (PER2), mRNA [NM_204262]	ENSGALT00000054764	period circadian regulator 2
A_87_P197698	TCF12	Gallus gallus transcription factor 12 (TCF12), mRNA [NM_205375]	ENSGALT00000083293	transcription factor 12
A_87_P197788	MBP	Gallus gallus myelin basic protein (MBP), mRNA [NM_205280]	ENSGALT00000022187	myelin basic protein
A_87_P198683	KERA	Gallus gallus keratocan (KERA), mRNA [NM_204176]	ENSGALT00000076001	keratocan
A_87_P198983	PRSS2	Gallus gallus protease, serine 2 (PRSS2), mRNA [NM_205384]	ENSGALT00000047617	protease, serine 2
A_87_P199993	MB	Gallus gallus myoglobin (MB), mRNA [NM_001167752]	ENSGALT00000020484	myoglobin
A_87_P202578	CNIH2	Gallus gallus cornichon family AMPA receptor auxiliary protein 2 (CNIH2), mRNA [NM_001033501]		cornichon family AMPA receptor auxiliary protein 2
A_87_P202773	TNNT3	Gallus gallus troponin T3, fast skeletal type (TNNT3), mRNA [NM_204922]	ENSGALT00000060938	troponin T3, fast skeletal type
A_87_P202993	NPPA	603230231F1 CSEQCHL26 Gallus gallus cDNA clone ChEST224n8 5', mRNA sequence [BU143479]		natriuretic peptide A
A_87_P203898	MATN3	Gallus gallus matrilin 3 (MATN3), mRNA [NM_205072]	ENSGALT00000036867	matrilin 3
A_87_P205878	MBP	Gallus gallus myelin basic protein (MBP), mRNA [NM_205280]	ENSGALT00000022187	myelin basic protein
A_87_P209603	MAP6	Gallus gallus microtubule associated protein 6 (MAP6), mRNA [NM_204919]		microtubule associated protein 6
A_87_P209918	TMEM231	Gallus gallus transmembrane protein 231 (TMEM231), mRNA [NM_001305149]	ENSGALT00000090353	transmembrane protein 231
A_87_P214803	SEMA4D	Gallus gallus semaphorin 4D (SEMA4D), mRNA [NM_001293102]	ENSGALT00000037939	semaphorin 4D
A_87_P217003	IRF8	Gallus gallus interferon regulatory factor 8 (IRF8), mRNA [NM_205416]	ENSGALT00000009243	interferon regulatory factor 8
A_87_P220353	CD3E	Gallus gallus CD3e molecule (CD3E), mRNA [NM_206904]	ENSGALT00000011996	CD3e molecule
A_87_P220603	APCDD1	Gallus gallus APC down-regulated 1 (APCDD1), mRNA [NM_001012941]	ENSGALT00000001315	APC down-regulated 1
A_87_P221158	MYH11	Gallus gallus myosin, heavy chain 11, smooth muscle (MYH11), mRNA [NM_205274]	ENSGALT00000075714	myosin, heavy chain 11, smooth muscle
A_87_P221183	GABRA1	Gallus gallus gamma-aminobutyric acid type A receptor alpha1 subunit (GABRA1), mRNA [NM_204318]	ENSGALT00000002609	gamma-aminobutyric acid type A receptor alpha1 subunit
A_87_P223333	AGT	angiotensinogen [Source:HGNC Symbol;Acc:HGNC:333] [ENSGALT00000018111]	ENSGALT00000018111	angiotensinogen
A_87_P223723	TNNT2	Gallus gallus troponin T2, cardiac type (TNNT2), mRNA [NM_205449]	ENSGALT00000055890	troponin T2, cardiac type
A_87_P224068	TNNC2	Gallus gallus troponin C2, fast skeletal type (TNNC2), mRNA [NM_205450]	ENSGALT00000011060	troponin C2, fast skeletal type
A_87_P229498	PTGS2	Gallus gallus prostaglandin-endoperoxide synthase 2 (PTGS2), transcript variant 2, mRNA [NM_001167718]	ENSGALT00000068693	prostaglandin-endoperoxide synthase 2
A_87_P230268	AGRN	Gallus gallus agrin (AGRN), mRNA [NM_205527]	ENSGALT00000065973	agrin
A_87_P230658	RIC8A	Gallus gallus RIC8 guanine nucleotide exchange factor A (RIC8A), mRNA [NM_001031174]	ENSGALT00000006659	RIC8 guanine nucleotide exchange factor A
A_87_P230883	F9	Gallus gallus coagulation factor IX (F9), mRNA [NM_204343]	ENSGALT00000010525	coagulation factor IX
A_87_P232983	OVAL	Gallus gallus ovalbumin (SERPINB14) (OVAL), mRNA [NM_205152]	ENSGALT00000037195	ovalbumin (SERPINB14)
A_87_P237593	EPHB3	EPH receptor B3 [Source:HGNC Symbol;Acc:HGNC:3394] [ENSGALT00000039784]	ENSGALT00000039784	EPH receptor B3
A_87_P237753	NRP1	Gallus gallus neuropilin 1 (NRP1), mRNA [NM_204782]	ENSGALT00000011564	neuropilin 1
A_87_P239973	COL14A1	Gallus gallus collagen type XIV alpha 1 chain (COL14A1), mRNA [NM_205334]	ENSGALT00000053447	collagen type XIV alpha 1 chain
A_87_P241288	CHD7	Gallus gallus chromodomain helicase DNA binding protein 7 (CHD7), mRNA [NM_001077586]	ENSGALT00000047494	chromodomain helicase DNA binding protein 7
A_87_P241493	TNNT3	Gallus gallus troponin T3, fast skeletal type (TNNT3), mRNA [NM_204922]	ENSGALT00000060938	troponin T3, fast skeletal type
A_87_P244608	TWF2	Gallus gallus twinfilin actin binding protein 2 (TWF2), mRNA [NM_001030589]	ENSGALT00000054567	twinfilin actin binding protein 2
A_87_P245323	MYBPC2	Gallus gallus myosin binding protein C, fast type (MYBPC2), mRNA [NM_001044659]		myosin binding protein C, fast type
A_87_P248808	TSPAN12	Gallus gallus tetraspanin 12 (TSPAN12), mRNA [NM_001007849]	ENSGALT00000049170	tetraspanin 12
A_87_P249078	GDPD5	Gallus gallus glycerophosphodiester phosphodiesterase domain containing 5 (GDPD5), mRNA [NM_001305150]	ENSGALT00000083727	glycerophosphodiester phosphodiesterase domain containing 5
A_87_P249823	MYH15	Gallus gallus myosin, heavy chain 15 (MYH15), mRNA [NM_204766]	ENSGALT00000058584	myosin, heavy chain 15
A_87_P249993	EPHB6	Gallus gallus EPH receptor B6 (EPHB6), mRNA [NM_001004387]	ENSGALT00000023783	EPH receptor B6
A_87_P250208	TNNC2	Gallus gallus troponin C2, fast skeletal type (TNNC2), mRNA [NM_205450]	ENSGALT00000011060	troponin C2, fast skeletal type
A_87_P251908	NEO1	neogenin 1 [Source:HGNC Symbol;Acc:HGNC:7754] [ENSGALT00000034761]	ENSGALT00000034761	neogenin 1
A_87_P252078	TAL1	Gallus gallus TAL bHLH transcription factor 1, erythroid differentiation factor (TAL1), mRNA [NM_205352]	ENSGALT00000038320	TAL bHLH transcription factor 1, erythroid differentiation factor
A_87_P252193	TNNT3	Gallus gallus troponin T3, fast skeletal type (TNNT3), mRNA [NM_204922]	ENSGALT00000060938	troponin T3, fast skeletal type
A_87_P254168	MMP2	Gallus gallus matrix metallopeptidase 2 (MMP2), mRNA [NM_204420]	ENSGALT00000005666	matrix metallopeptidase 2
A_87_P254218	PSEN1	Gallus gallus presenilin 1 (PSEN1), mRNA [NM_204163]	ENSGALT00000032629	presenilin 1
A_87_P255158	NEUROD4	Gallus gallus neuronal differentiation 4 (NEUROD4), mRNA [NM_205076]	ENSGALT00000078410	neuronal differentiation 4
A_87_P255253	ADCYAP1	Gallus gallus adenylate cyclase activating polypeptide 1 (ADCYAP1), mRNA [NM_001001291]	ENSGALT00000071716	adenylate cyclase activating polypeptide 1
A_87_P256458	ACE	Gallus gallus angiotensin I converting enzyme (ACE), mRNA [NM_001167732]	ENSGALT00000040528	angiotensin I converting enzyme
A_87_P262938	OVAL	Gallus gallus ovalbumin (SERPINB14) (OVAL), mRNA [NM_205152]	ENSGALT00000037195	ovalbumin (SERPINB14)
A_87_P263178	THY1	Gallus gallus Thy-1 cell surface antigen (THY1), mRNA [NM_204381]	ENSGALT00000040832	Thy-1 cell surface antigen
A_87_P266148	TNNI2	Gallus gallus troponin I2, fast skeletal type (TNNI2), mRNA [NM_205417]	ENSGALT00000010641	troponin I2, fast skeletal type
A_87_P266323	THY1	Gallus gallus Thy-1 cell surface antigen (THY1), mRNA [NM_204381]	ENSGALT00000040832	Thy-1 cell surface antigen
A_87_P270298	ZBTB7A	Gallus gallus zinc finger and BTB domain containing 7A (ZBTB7A), mRNA [NM_204680]	ENSGALT00000044229	zinc finger and BTB domain containing 7A
A_87_P271691	ACTN2	Gallus gallus actinin alpha 2 (ACTN2), mRNA [NM_205323]	ENSGALT00000078959	actinin alpha 2
A_87_P272163	UBIAD1	Gallus gallus UbiA prenyltransferase domain containing 1 (UBIAD1), mRNA [NM_001030879]	ENSGALT00000005311	UbiA prenyltransferase domain containing 1
A_87_P277443	KIAA0430	meiosis regulator and mRNA stability factor 1 [Source:HGNC Symbol;Acc:HGNC:29562] [ENSGALT00000058996]	ENSGALT00000058996	KIAA0430
A_87_P277628	LFNG	Gallus gallus LFNG O-fucosylpeptide 3-beta-N-acetylglucosaminyltransferase (LFNG), mRNA [NM_204948]	ENSGALT00000073543	LFNG O-fucosylpeptide 3-beta-N-acetylglucosaminyltransferase
A_87_P280413	RBPMS2	Gallus gallus RNA binding protein, mRNA processing factor 2 (RBPMS2), mRNA [NM_204869]	ENSGALT00000073660	RNA binding protein, mRNA processing factor 2
A_87_P281733	SRC	Gallus gallus SRC proto-oncogene, non-receptor tyrosine kinase (SRC), mRNA [NM_205457]	ENSGALT00000061823	SRC proto-oncogene, non-receptor tyrosine kinase
A_87_P283583	ACTN1	Gallus gallus actinin, alpha 1 (ACTN1), mRNA [NM_204127]	ENSGALT00000057487	actinin, alpha 1
A_87_P284383	MYL1	Gallus gallus myosin, light chain 1, alkali; skeletal, fast (MYL1), mRNA [NM_001044632]	ENSGALT00000089968	myosin, light chain 1, alkali; skeletal, fast
A_87_P284815	EYA3	Gallus gallus EYA transcriptional coactivator and phosphatase 3 (EYA3), mRNA [NM_001305166]	ENSGALT00000001127	EYA transcriptional coactivator and phosphatase 3
A_87_P290718	HOPX	Gallus gallus HOP homeobox (HOPX), mRNA [NM_204556]	ENSGALT00000037951	HOP homeobox
A_87_P290988	COL6A3	Gallus gallus collagen type VI alpha 3 chain (COL6A3), mRNA [NM_205534]	ENSGALT00000081021	collagen type VI alpha 3 chain
A_87_P292798	CBLL1	Gallus gallus Cbl proto-oncogene like 1 (CBLL1), mRNA [NM_001007848]	ENSGALT00000060943	Cbl proto-oncogene like 1
A_87_P294043	PDLIM7	Gallus gallus PDZ and LIM domain 7 (PDLIM7), mRNA [NM_001005345]	ENSGALT00000071052	PDZ and LIM domain 7
A_87_P294658	BLNK	Gallus gallus B cell linker (BLNK), mRNA [NM_204908]	ENSGALT00000011296	B cell linker
A_87_P296273	PTPRS	Gallus gallus protein tyrosine phosphatase, receptor type S (PTPRS), mRNA [NM_205407]	ENSGALT00000067459	protein tyrosine phosphatase, receptor type S
A_87_P296753	KIAA0430	meiosis regulator and mRNA stability factor 1 [Source:HGNC Symbol;Acc:HGNC:29562] [ENSGALT00000058996]	ENSGALT00000058996	KIAA0430
A_87_P300418	SRC	Gallus gallus SRC proto-oncogene, non-receptor tyrosine kinase (SRC), mRNA [NM_205457]	ENSGALT00000061823	SRC proto-oncogene, non-receptor tyrosine kinase
A_87_P300718	NPAS2	Gallus gallus neuronal PAS domain protein 2 (NPAS2), mRNA [NM_001030542]	ENSGALT00000066852	neuronal PAS domain protein 2
A_87_P304183	HOXD10	homeobox D10 [Source:HGNC Symbol;Acc:HGNC:5133] [ENSGALT00000038688]	ENSGALT00000038688	homeobox D10
A_87_P305528	SDK2	sidekick cell adhesion molecule 2 [Source:NCBI gene;Acc:395215] [ENSGALT00000058734]	ENSGALT00000058734	sidekick cell adhesion molecule 2
A_87_P306053	MLN	Gallus gallus motilin (MLN), mRNA [NM_001305129]	ENSGALT00000035045	motilin
A_87_P306218	IGF2BP1	Gallus gallus insulin like growth factor 2 mRNA binding protein 1 (IGF2BP1), mRNA [NM_205071]	ENSGALT00000077065	insulin like growth factor 2 mRNA binding protein 1
A_87_P306793	PRSS3	Gallus gallus protease, serine 3 (PRSS3), mRNA [NM_205385]	ENSGALT00000082575	protease, serine 3
A_87_P306798	ACTN2	Gallus gallus actinin alpha 2 (ACTN2), mRNA [NM_205323]	ENSGALT00000078959	actinin alpha 2
A_87_P306883	COL14A1	Gallus gallus collagen type XIV alpha 1 chain (COL14A1), mRNA [NM_205334]	ENSGALT00000053447	collagen type XIV alpha 1 chain
A_87_P307148	SEMA3E	Gallus gallus semaphorin 3E (SEMA3E), mRNA [NM_204242]	ENSGALT00000080606	semaphorin 3E
A_87_P307762	IFNA3	Gallus gallus interferon (IFNA3), mRNA [NM_205427]	ENSGALT00000019338	interferon
A_87_P308042	CHD7	Gallus gallus chromodomain helicase DNA binding protein 7 (CHD7), mRNA [NM_001077586]	ENSGALT00000047494	chromodomain helicase DNA binding protein 7
A_87_P308682	PRKDC	Gallus gallus protein kinase, DNA-activated, catalytic polypeptide (PRKDC), mRNA [NM_204658]	ENSGALT00000065303	protein kinase, DNA-activated, catalytic polypeptide
A_87_P308922	PRKDC	Gallus gallus protein kinase, DNA-activated, catalytic polypeptide (PRKDC), mRNA [NM_204658]	ENSGALT00000065303	protein kinase, DNA-activated, catalytic polypeptide
A_87_P308927	SMAD5	Gallus gallus SMAD family member 5 (SMAD5), mRNA [NM_001014968]	ENSGALT00000047339	SMAD family member 5
A_87_P309047	PDLIM7	Gallus gallus PDZ and LIM domain 7 (PDLIM7), mRNA [NM_001005345]	ENSGALT00000043107	PDZ and LIM domain 7
A_87_P309464	PRKDC	Gallus gallus protein kinase, DNA-activated, catalytic polypeptide (PRKDC), mRNA [NM_204658]	ENSGALT00000065303	protein kinase, DNA-activated, catalytic polypeptide
A_87_P309787	PRKDC	Gallus gallus protein kinase, DNA-activated, catalytic polypeptide (PRKDC), mRNA [NM_204658]	ENSGALT00000065303	protein kinase, DNA-activated, catalytic polypeptide
A_87_P310042	SEMA3C	Gallus gallus semaphorin 3C (SEMA3C), mRNA [NM_204243]		semaphorin 3C
A_87_P310547	CHD7	Gallus gallus chromodomain helicase DNA binding protein 7 (CHD7), mRNA [NM_001077586]	ENSGALT00000047494	chromodomain helicase DNA binding protein 7
A_87_P310672	BLNK	Gallus gallus B cell linker (BLNK), mRNA [NM_204908]	ENSGALT00000039674	B cell linker
A_87_P311544	MAP6	Gallus gallus microtubule associated protein 6 (MAP6), mRNA [NM_204919]		microtubule associated protein 6
A_87_P311902	SSPO	Gallus gallus SCO-spondin (SSPO), mRNA [NM_001006351]	ENSGALT00000082447	SCO-spondin
A_87_P312077	SCNN1A	Gallus gallus sodium channel epithelial 1 alpha subunit (SCNN1A), mRNA [NM_205145]	ENSGALT00000067040	sodium channel epithelial 1 alpha subunit
A_87_P312142	CDH13	Gallus gallus cadherin 13 (CDH13), mRNA [NM_001001760]	ENSGALT00000008808	cadherin 13
A_87_P312577	MYBPC2	Gallus gallus myosin binding protein C, fast type (MYBPC2), mRNA [NM_001044659]		myosin binding protein C, fast type
A_87_P312682	MYH9	Gallus gallus myosin, heavy chain 9, non-muscle (MYH9), mRNA [NM_205477]	ENSGALT00000046939	myosin, heavy chain 9, non-muscle
A_87_P312980	MYH11	Gallus gallus myosin, heavy chain 11, smooth muscle (MYH11), mRNA [NM_205274]	ENSGALT00000075714	myosin, heavy chain 11, smooth muscle
A_87_P322287	GH	Gallus gallus growth hormone (GH), mRNA [NM_204359]	ENSGALT00000050805	growth hormone
A_87_P325147	NEGR1	gPGC_EST02350 Embryonic gonadal PGC cDNA Library Gallus gallus cDNA 5', mRNA sequence [DR412508]		neuronal growth regulator 1
